# Supplementary material for: Conjunctive spatial and self-motion codes are topographically organized in the GABAergic cells of the lateral septum
Source: PLoS Biol. 2021 Aug 30;19(8):e3001383. doi: 10.1371/journal.pbio.3001383 (PMC8432898; doi:10.1371/journal.pbio.3001383)
Supplement: S1 Data — (XLSX) [file pbio.3001383.s001.xlsx]

## Sheet: Figure 1F
Proportion of spatial cells	LS	CA1	CA3
	23.4783	41.4343	50
	50.4762	28.1768	0
	6.66667	26.1468	31.405
	41.8182	25.7076	38.983
	41.0256	26.5537	21.6867
	50		20
	45
	45
	46.4286
	35.4839
	68.125
	75.3846
	45.4545
	35.5932
Mean	43.5668	29.6038	27.0125
SEM	4.46233	2.9869	7.06689
n	14	5	6

## Sheet: Figure 1G
Stability	LS	CA1	CA3
	0.694443	0.276857	0.469263
	0.579277	0.654103	0.89078
	0.694754	0.597437	0.264578
	0.493946	0.983249	0.432799
	0.0932032	0.331628	0.87237
	0.763563	-0.237474	0.971288
	0.615928	-0.156444	0.979189
	0.813164		0.61695
	0.200028	0.978043	0.989608
	0.923472	0.846052	0.849963
	0.418796	0.929819	0.987854
	0.800179	0.29286	0.106463
	0.533744	0.873036	0.44503
	0.638047	0.868382	0.977759
	0.831058	0.675419	-0.288612
	0.51148		0.0748248
	0.649374	0.682398	0.913433
	0.617882
	0.678568	0.628254	0.760496
	0.631382	0.468634	0.576813
	0.236252	0.957146	0.239285
	0.212932	0.781439	0.894641
	0.289724	0.319232	0.895305
	0.648601	0.843903	0.955713
	0.742848	0.971426	0.972956
	0.349162	0.990614	0.679625
	0.905449	-0.031669	0.997533
	0.900641	0.57298	0.948695
	0.999679	0.406938	0.50662
	0.948565	0.462136	0.580963
	0.522157	0.453213	0.958791
	0.911785	0.576491	0.55023
	0.0852726	0.582824	0.570069
	0.983935	0.89022	0.791136
	0.979266	0.0619054	0.935036
	0.591469	-0.336572	0.182206
	0.977931	-0.107521	0.225017
	0.579062	-0.0463782	-0.22902
	0.699536	0.811536	0.892314
	0.965846	0.588563	0.235204
	0.639402	0.797952	-0.210724
	0.828783	0.987524	0.998986
	0.987903	0.818675	0.665772
	0.313283	0.997005	0.977923
	0.972371	0.26224	0.954101
	-0.280387	0.657473	0.860748
	0.72836	0.921296	0.974104
	0.501855	0.725309	0.981001
	-0.027814	0.713135	0.988305
	0.895779	0.845844	0.987115
	0.64368	0.146997	0.946537
	0.846213	0.253046	0.999313
	0.22495	0.999434	0.979011
	0.885096	0.737669	0.849298
	0.712515	0.86353	0.860699
	0.769863	0.94133	0.881822
	0.528528	0.320025	0.983941
	0.814589	0.175179	0.0839309
	0.687064	0.362111	0.735501
	0.898315	0.424352	-0.0777362
	0.752112	0.730391	0.969169
	0.990519	0.560578	0.745826
	0.00345915	0.180925	0.920535
	0.686113	0.679374	0.947421
	0.353788	0.929862	0.941761
	0.950625		0.973473
	0.552474	0.573432	0.962245
	0.93343	0.461815	0.559189
	0.801938	0.783757	0.916248
	0.799903	0.488582	0.951958
	0.695287	0.599053	0.999997
	0.92525	0.41705	0.960218
	0.963958	0.325275	0.995291
	0.914277	0.715165	0.999914
	0.915026	0.9034	0.988217
	0.126436	0.0061601	0.905645
	0.786511	0.355103	0.952663
	0.898162	0.982883	0.977642
	0.869632	-0.322007	0.981213
	0.864606	0.87255	0.578158
	0.163114	0.874638	0.99844
	0.265582	-0.219588	0.807652
	0.366491	0.752336	0.918217
	0.605219	0.61511	0.921055
	0.729233	0.234675	0.438433
	0.743843	0.899012	0.980928
	0.974428	-0.0506822	0.716874
	0.965081	0.55832	0.770685
	0.483565	-0.234021	0.743772
	0.633086	-0.169509	0.937342
	0.9427	0.101532	0.9213
	0.982714	0.45203	0.825525
	0.816262	-0.318787	0.911126
	0.943847	-0.148499	0.956008
	0.841727	-0.143124	0.983948
	0.995152	0.225963	0.943512
	0.763621	0.660106	0.461142
	0.750363	0.330953	0.973471
	0.692688	0.866015	0.932944
	0.736969	0.795959	0.393956
	0.256265	-0.139888	0.993894
	0.710234	0.729687	0.889953
	0.587407	0.268179	0.999772
	0.88879		0.933695
	0.438635	0.995417	0.708313
	-0.0929007	0.763413	0.949391
	0.756139	0.982637	0.902504
	0.866965	-0.16835	0.49815
	0.925734	0.716725	0.935264
	0.408833	0.800471	0.746307
	0.928297	0.86617	0.849018
	0.65854	0.57352	0.722515
	0.821338	0.151086	0.551331
	0.288016	0.64659	0.865908
	0.620067	0.771321	0.857958
	0.782878	0.794936	0.588821
	0.742572	0.341869	0.885005
	0.511702	0.552798	0.945974
	0.681955	0.835712	0.90232
	0.46575	-0.0676701	0.845796
	0.709793	0.912692	0.608678
	0.772321	0.981026	-0.0372702
	0.822358	0.691289	0.773449
	0.305362	0.995893	0.841477
	0.289089	0.903235	0.764111
	0.901476	0.795469	0.878962
	0.267237	0.870493	0.753772
	0.560002	0.300953	0.906885
	0.0211357	0.971904	0.961973
	0.537497	0.13706	0.360224
	0.435447	-0.0333214	-0.0555673
	0.153328	0.940284	0.283726
	0.457132	0.829305	0.270049
	-0.126634	0.128461	0.591002
	0.538763	0.9338	0.619317
	0.199669	0.0444395	-0.0802485
	0.669398	0.993693	0.820923
	0.796643	0.814776	0.607367
	0.365591	0.977678	0.445321
	0.555718	-0.335997	0.454738
	0.360067	0.78242	-0.0656311
	-0.431104	0.850052	0.777924
	0.812886	0.472901	0.441749
	0.400991	0.831936
	0.411809	0.864711
	0.470341	0.192041
	0.889159	0.882261
	0.872102	0.586051
	0.779226	0.835995
	0.277783	0.97808
	0.759741	0.559461
	0.501937	0.841469
	0.00373902	0.706007
	0.473713	0.475041
	0.974374	0.576689
	-0.443856	0.984687
	0.204889	0.990073
	0.627536	0.428227
	0.195014	0.309357
	-0.0138211	0.844679
	0.0240985	-0.0288462
	0.271815	0.939427
	0.425615	0.785762
	-0.0418045	0.243403
	0.193271	0.895766
	0.393204	0.983502
	0.487147	0.636061
	0.657074	0.351216
	0.207137	0.108802
	0.297389	0.803129
	0.797397	0.448776
	0.642739	0.585335
	0.876939	0.961341
	0.912413	0.443493
	0.428115	0.763471
	-0.045076	0.919824
	0.457259	0.212167
	-0.131975	0.857738
	0.889031	-0.000420917
	-0.11965	0.722934
	0.203301	0.687152
	0.754723	0.94668
	0.510437	0.492076
	0.291796	0.740905
	0.256009	0.577852
	0.58649	0.882242
	0.743638	0.998564
	0.602146	0.970071
	0.12617	0.935492
	0.0672869	0.401385
	0.870236	0.635028
	0.104359	0.944162
	0.960648	0.850573
	0.540267	0.720472
	0.643734	0.272493
	0.445779	0.338405
	0.664999	0.835463
	0.248481	0.10553
	0.235001	0.930128
	0.121579	0.747253
	-0.200796	0.218395
	0.735198	0.0242718
	0.22266	0.346664
	0.774731	-0.130727
	0.705002	0.497418
	0.661168	0.82063
	0.330147	0.924992
	-0.0881087	0.277484
	0.51717	0.828546
	0.360808	0.779244
	-0.105238	0.50069
	0.36881	0.119122
	0.0717735	0.735271
	0.609514	0.997474
	-0.137261	0.556013
	0.0101397	0.973639
	0.956785	-0.0982699
	-0.0218558	-0.146321
	0.21692	-0.185243
	0.732118	0.589594
	0.605428	-0.203495
	0.743719	-0.020435
	-0.224673	0.785899
	0.554917	0.746095
	-0.199808	0.594392
	-0.137999	0.82289
	-0.0871424	0.727183
	-0.0674083	0.457042
	0.13586	-0.0199231
	0.162197	-0.181392
	0.319478	0.064738
	0.63706	0.069355
	0.0636921	0.458343
	0.265229	0.0549379
	0.147211	0.161468
	0.527965	-0.214422
	0.221697	0.510895
	0.205532	0.255845
	0.00761877	0.225191
	0.768108	0.216088
	0.961341	-0.193993
	0.584911	-0.256276
	0.984247	-0.187605
	0.923629	0.00524082
	0.938114	0.804563
	0.717336	0.678091
	0.644232	-0.245127
	0.756542	-0.0974857
	0.536714	0.0480475
	-0.13767	-0.0812276
	0.596294	0.949982
	0.645636	0.337838
	0.320431	0.84159
	-0.201467	0.36415
	-0.214442	0.160284
	0.823591	0.748009
	0.554358	-0.222141
	0.393207	-0.170311
	0.891557	-0.371557
	0.969809	0.677421
	0.490857	0.715451
	-0.243725	-0.130546
	0.826	0.194536
	0.969733	-0.253358
	0.733476	0.238518
	0.435058	0.0369566
	-0.155603	0.951633
	0.904155	0.772904
	0.470644	0.684761
	0.954925	0.830762
	0.674582	0.555902
	-0.166892	0.911368
	0.532274	0.687676
	-0.293743	0.394019
	0.969757	0.786641
	0.512906	0.471175
	0.34663	0.232114
	0.794722	0.00284315
	0.818628	0.331815
	0.0963364	-0.283514
	0.668587	0.372495
	0.671065	0.0802123
	0.632607	-0.250914
	0.428057	0.381002
	0.196082	1
	0.382783	0.428259
	0.0822952	0.249128
	0.677211	0.880342
	0.281573	0.231729
	0.718349	0.54431
	0.529531	0.565053
	0.956981	0.0688018
	0.113668	-0.153382
	0.119236	-0.132731
	0.581114	0.683533
	0.613767	0.74873
	0.655736	0.890398
	0.480843	0.639393
	0.523578	0.940508
	0.347939	0.197335
	0.646137	0.755422
	0.352316	0.403589
	0.772625	0.545666
	0.154313	0.804074
	0.08086	0.042647
	0.415248	0.425732
	0.530631	0.0912222
	-0.290659	0.548908
	0.465025	-0.0536101
	0.195673	-0.280626
	0.294975	0.600067
	0.68401	0.385395
	0.196484	0.353405
	0.313515	0.921866
	0.525088	0.961626
	0.311491	0.140873
	0.36852	0.722228
	0.439477	-0.29329
	0.0751622	0.782498
	-0.0295737	0.169408
	0.477717	-0.140707
	0.904638	0.853244
	-0.130074	0.789636
	0.0506827	-0.0479339
	0.576095	0.589598
	0.387066	0.184959
	0.844903	0.996947
	-0.507786	0.840577
	-0.222801	0.278056
	-0.113612	0.247606
	0.594647	0.324734
	0.409074	-0.0228536
	0.311146	0.913536
	0.76854	-0.0374494
	-0.269364	-0.0952198
	-0.175702	0.92729
	0.296153	0.760867
	0.921569	-0.211668
	-0.169965	0.695405
	0.664676	0.681963
	0.853577	0.0673362
	-0.144494	0.981177
	0.323674	0.843908
	0.218054	0.545821
	0.423055	0.487374
	0.200852	0.747698
	0.282638	0.289105
	0.513892	0.549
	0.00820142	0.37829
	0.476376	0.0281554
	0.309985	0.965916
	0.0100277	0.988007
	0.543838	0.0284725
	0.0531461	-0.133666
	-0.152659	0.223914
	-0.0287941	-0.0853229
	-0.0325184	0.664228
	0.175568	-0.0801522
	-0.429511	0.837445
	0.696673	-0.0299251
	-0.0230662	-0.224543
	-0.464281	-0.216508
	0.325566	-0.0374931
	0.784718	-0.0937752
	0.223092	0.746814
	0.0605894	0.141077
	-0.0966268	0.960187
	-0.349667	0.88318
	0.588825
	0.0542745
	-0.0460916
	0.0683991
	-0.0797973
	-0.330977
	0.438566
	0.541106
	0.289298
	0.071815
	0.470613
	0.155983
	-0.20106
	0.652325
	0.324221
	0.742907
	0.202421
	0.528988
	0.441558
	0.482276
	0.0486477
	0.443858
	0.664577
	-0.0825933
	0.588732
	-0.156379
	0.474185
	0.728649
	0.488478
	0.635734
	0.515407
	0.543882
	0.991324
	0.151222
	0.988881
	0.646068
	0.96099
	0.207402
	0.821685
	0.593556
	0.867676
	-0.0619229
	0.82132
	-0.0873371
	-0.269399
	0.357058
	0.738942
	0.437262
	0.636093
	0.850368
	-0.0911337
	0.141077
	0.0124303
	0.566164
	0.0230144
	0.311121
	0.484756
	0.810414
	0.40354
	0.285498
	-0.668717
	0.223469
	-0.134549
	0.0889523
	-0.141392
	0.720006
	0.322055
	0.715206
	0.407988
	0.251325
	-0.0691141
	-0.30332
	-0.120082
	0.670065
	0.239136
	0.438326
	0.624089
	0.440786
	0.107861
	0.502621
	0.447557
	0.500623
	0.356229
	0.015448
	0.963539
	0.589796
	0.297293
	0.276411
	0.522337
	0.630768
	0.105554
	0.179597
	0.792103
	0.0395803
	0.0602176
	0.347257
	0.00910664
	0.786725
	0.786398
	0.464815
	-0.190469
	0.278804
	-0.322681
	0.265712
	0.341941
	0.770937
	-0.215664
Mean	0.440499	0.476743	0.727822
SEM	0.0165046	0.0206194	0.0263427
n	475	363	142

## Sheet: Figure 1H
MI per binarized event	LS	CA1	CA3
	8.18893e-05	0.000219917	0.000102967
	9.23208e-05		0.000161162
	0.000129083	0.000155681	9.11808e-05
	4.53493e-05	0.000101166	9.79261e-05
	0.000144486	0.000229857	0.000104367
	9.98481e-05		0.000119709
	5.20657e-05	3.96814e-05	0.000207008
	8.5187e-05	0.000143505	0.00020571
	4.37651e-05	7.28166e-05	6.0508e-05
	0.000151514		0.000174921
	0.000113322	0.000236846	9.0376e-05
	3.62301e-05	7.08101e-05	9.9815e-05
	0.000164612	0.000148418	0.000105282
	0.000111603		7.20795e-05
	5.91722e-05	0.000244605	7.35568e-05
	8.80544e-05	0.000246502	8.91473e-05
	0.000102311	9.32438e-05	0.000115303
	5.96562e-05	0.000256646	9.44076e-05
	0.000151227	6.83636e-05	0.000177298
	0.000190416	0.00026986	0.000156138
	6.98986e-05	0.00023405	5.93037e-05
	0.000109008	0.000110036
	9.16819e-05	0.000123019	0.000286966
	0.00013914	7.36182e-05	7.99257e-05
	7.3127e-05	7.30952e-05	8.07156e-05
	6.38804e-05	0.000186158	0.000122156
	0.000139683	0.000148333	5.93242e-05
	0.000113021	0.000225919	0.000111956
	4.89638e-05	6.95635e-05
		0.000231024	6.14152e-05
	8.29024e-05	0.00024148	5.8432e-05
	9.55402e-05	9.35388e-05	0.000109957
	0.00019191	0.000110052
	0.000103003	0.000242829	0.000102121
	9.04332e-05	0.000247201	0.000177613
	0.000177007		0.000260973
	6.90321e-05	0.000175709	9.0281e-05
	0.000263458	0.00016221	5.92833e-05
	0.000141902	0.000104488	0.000132983
	6.19939e-05	0.000181686	9.78126e-05
	0.000157969	0.000128463	0.000347449
	5.69598e-05	0.000151019	0.000112995
	9.65236e-05	0.000217932	0.000248274
	0.0001353	0.000204905	0.000107323
	4.05712e-05		9.4842e-05
	0.000153313	0.000252843	0.000101699
	0.000117846	0.000155367
	8.97458e-05	0.000188622
	5.7419e-05		0.000101971
	4.4619e-05		8.63586e-05
	6.65466e-05	0.000163934	0.000142563
	9.51909e-05	0.000139304	0.000195768
	9.69149e-05	0.000150601	0.000120589
	0.00012195	0.000270806	8.79325e-05
	8.00817e-05	0.000159901	0.000176542
	9.80462e-05	8.07793e-05	0.000247315
	8.11301e-05	0.000233726	6.94019e-05
	4.65106e-05		7.16176e-05
	9.58989e-05	7.31513e-05	9.56565e-05
	0.000105114	0.000215605	6.45078e-05
	8.23659e-05	0.000114493	8.27219e-05
	5.1779e-05	0.000146694	0.000105836
	0.000166719	0.000106183	0.000144261
	0.000105333	0.000103818	0.000102112
	9.1896e-05	0.000180655	7.82578e-05
	0.000104801	0.000187725	7.63267e-05
	8.16364e-05	7.27474e-05	9.054e-05
	6.31618e-05	8.3627e-05	8.82524e-05
	4.44953e-05	0.000147382	7.3771e-05
	0.000101388	0.000167861	6.72522e-05
	9.63477e-05	0.000261377	0.000101543
	9.57531e-05	7.51666e-05	7.43587e-05
	0.000221976		0.000136114
	4.66055e-05	0.000255208	8.71227e-05
	6.55248e-05	0.000230382	0.000112484
	7.90165e-05	9.77287e-05	9.01874e-05
	7.55178e-05	0.000140172	0.000125778
	6.07187e-05	0.000131941	0.000178742
	5.85185e-05	6.75166e-05	0.000155082
	0.000124912	0.000173137	0.00012204
	9.65551e-05	0.000226081	0.000226654
	8.91789e-05	0.000114827	9.25585e-05
	5.08906e-05	0.000196344	0.000224326
	4.35697e-05	0.00019629	0.000123574
	9.42043e-05	0.000168553
	0.000135309	5.0323e-05	7.39577e-05
	9.65534e-05	0.00010775	9.51517e-05
	7.2754e-05	9.65923e-05	0.000143814
	6.81808e-05	0.00019371	7.76663e-05
	0.000125259	0.000208159	0.000113167
	6.85046e-05	0.000131711	0.0001004
	7.96885e-05	0.000113472	0.000138903
	6.13489e-05	0.000121154	0.000238831
	7.44342e-05	0.000131234	0.000104833
	6.59011e-05	0.000126694	0.000188406
	7.79031e-05	0.000104761	0.000143878
	7.80449e-05	0.000103538	9.1001e-05
	4.66702e-05	0.000101199	0.000129313
	6.42307e-05	0.000193532	0.000107023
	9.29577e-05	0.00019826	0.000105844
	7.31661e-05	0.000268848	0.000106143
	5.2633e-05	0.000115959	9.22447e-05
	0.000103518	0.000281793	0.00016237
	0.000122706	0.00022328	8.91973e-05
	8.38322e-05	0.000177148	0.000100839
	0.000125593	4.21608e-05	0.00026107
	7.73934e-05	0.000117181	0.000313249
	0.000142666	0.000244617	5.94267e-05
	8.50294e-05		7.35576e-05
	0.00010991		0.000140529
	5.27234e-05	0.000197395	7.92766e-05
	9.16568e-05	0.000295224	0.000132322
	5.14499e-05	0.000268383	6.11519e-05
	3.76219e-05		0.000189521
	2.81903e-05	9.50668e-05	0.000103826
	0.000281152	0.000151817	8.36414e-05
	0.000123414	0.000222394	9.40647e-05
	0.000178841	0.000132362	0.000106633
	0.000174703	0.000110504	6.28331e-05
	0.000169528	0.000138486	9.01132e-05
	7.11152e-05	0.000173363	5.94782e-05
	0.000162512	0.000157166	0.000110103
	9.38233e-05	0.000201906	0.00023919
		0.000261487	0.000105342
	4.5622e-05	9.89047e-05	0.000100214
	0.000140564	9.76703e-05	5.92833e-05
	0.000165155	0.000281816	7.64648e-05
	0.000104306	0.000124943
	0.000194727	0.000137255
	0.000157279	0.000153535	8.12658e-05
	0.00011791	0.000112586	0.000113032
	0.000114689	0.000118354	5.93037e-05
	0.000120658	0.000106953	0.000113706
	0.000116595	0.000180403	0.000131256
	0.000136214	0.000177557	0.000196345
	0.000163012	0.000151388	9.89666e-05
	0.000145346	0.000132698
	0.000177289	0.000227809	0.000159416
	8.33047e-05	0.000128941	0.000152837
	0.000198698	6.0591e-05	0.000152951
	0.000184903	0.000252668	0.000169219
	6.46278e-05	0.000153198	0.000125425
	0.000181681	0.000143884	0.00010419
	5.80433e-05	0.000145705	0.000107968
	0.000106074		0.000154773
	5.08008e-05	0.00010344	0.000202686
	7.24667e-05	0.000161969	0.000203689
	3.60717e-05	0.000238952	9.25934e-05
	4.62344e-05		0.000194133
	0.000231213	0.000158441	0.000226233
	3.67812e-05	0.000175292	0.000171135
	0.000163654	0.000235718	7.26477e-05
	0.0001289	0.000140784	0.000114939
	0.000100259	0.000153173	9.771e-05
	0.000142267	0.000136602	0.000185788
	9.11148e-05	0.000125479	7.53962e-05
	3.44553e-05	0.000322956
	5.63012e-05	0.000124511	0.000209716
	6.57955e-05	0.000125378	0.000135681
	5.36977e-05		0.000232269
	0.000115881	0.000172623	0.000156927
	6.39737e-05	7.27336e-05	7.27726e-05
	7.06637e-05	7.379e-05	0.000293555
	0.000119685		0.000154244
	5.02396e-05	0.000169257	0.000131602
	6.56929e-05	6.38336e-05	6.6226e-05
	8.71882e-05	0.000123994	0.00018078
	8.33818e-05	0.000170455
	6.59706e-05	0.000102078	8.15887e-05
	6.79707e-05	9.3544e-05	0.000126905
	6.73963e-05	5.46461e-05
	6.74604e-05	0.000155009	0.000136886
	0.000209547	0.000186104	9.48874e-05
	7.07605e-05	0.000287613	5.52776e-05
	5.42406e-05	0.000109498	0.00014905
	0.00012316	0.000171682	0.000163791
	0.000102287	0.000150386	7.26412e-05
	5.98712e-05	8.71791e-05	8.54302e-05
	0.000121652	0.000136914	8.9272e-05
	0.000108363	0.000229336
	3.88423e-05	0.000127444	0.000169048
	6.29882e-05	0.000100056	0.00020192
	3.53812e-05	0.00012886	0.000151412
	0.000174599	0.000170778	0.000256297
	0.00013338	0.000179079	0.000106161
	2.86023e-05	0.00015314	0.00018585
	0.000136184	0.00016398	0.000103164
	7.04573e-05	0.000135732	8.33383e-05
	8.52331e-05	7.11219e-05	0.000161498
	0.000117969	0.000271233	0.000167858
	0.000117496	0.000143897	0.000181432
	0.000107579	0.00010019	0.000101878
	6.9301e-05	0.000202929	7.4118e-05
	0.00012508	0.000147869	0.000124212
	5.56466e-05	0.000110176	0.000189014
	0.000113118	0.0001378	0.000116301
	0.00010192	0.000149838	0.000134545
	7.58539e-05		0.000120802
	0.000143582	0.000397455	0.000126543
	9.64956e-05	0.000176269	0.000121657
	0.000171866	0.000270331	0.00018087
	0.000117943	0.000203856	0.000179127
	9.07469e-05	0.000135028	8.79431e-05
	0.000110155	0.0002492	0.000122296
	0.000176604	0.000144436	8.20704e-05
	6.95639e-05	0.000134988
	0.000119519	9.2894e-05	0.00019593
	0.000100269	0.000205187	0.000207428
	0.000115291	0.000144329	0.000106975
	3.70651e-05	0.000131987	7.81857e-05
	7.81646e-05	0.000173323	0.000151178
	0.000132203	0.000156907	0.000163118
	9.55926e-05	9.52703e-05
	0.000115288	0.000183446	9.65731e-05
	0.000112458	0.000165268	0.000127139
	7.46787e-05	8.35923e-05	0.000144465
	4.49093e-05	0.000173111	0.000107918
	0.000117507	9.12296e-05	7.26674e-05
	3.86912e-05	0.000206471
	4.58671e-05	0.000166648	0.000101616
	5.04886e-05	0.00020226	0.000292061
	3.48189e-05	0.000132785	0.000142485
	2.73513e-05	9.46045e-05	0.000149162
	4.59677e-05	0.000133435	0.000161813
	5.76394e-05	0.000159185	0.000105356
	3.09884e-05	0.000152232	4.37591e-05
	3.105e-05	0.00022818	0.00017788
	4.62309e-05	0.000150697	0.000225246
	2.81612e-05	0.00011382	8.67934e-05
	4.4458e-05	0.000175345	7.27068e-05
	3.99947e-05	0.000118616	0.000157776
	5.67875e-05	0.000122305	7.52382e-05
	4.30333e-05	9.99733e-05	0.000130297
	3.06552e-05	0.000118447	0.000167198
	9.91541e-06	0.00015516	0.000102224
	3.69129e-05	0.000185744	0.000119894
	1.92234e-05	7.37358e-05	0.000186178
	5.31519e-05	0.000155852	0.00011788
	4.39685e-05	0.000177775	8.56907e-05
	2.04323e-05	0.000162289	0.000206324
	4.30733e-05	0.000108474	0.00023684
	2.3127e-05	0.000167324	9.23543e-05
	5.53483e-05	0.000114997	9.54666e-05
	3.64599e-05	8.43637e-05	0.000105579
	3.16984e-05	7.14829e-05	7.04678e-05
	3.06016e-05	0.000175565	8.88174e-05
	3.83775e-05	7.73415e-05	0.00017066
	4.12353e-05	0.000180773	0.000122034
	2.5761e-05	7.90699e-05	0.00028036
	3.40523e-05	0.000115866	0.000198538
	2.80165e-05	0.000152967	6.6136e-05
	4.7538e-05	0.000226428	0.000132759
	2.22128e-05	0.000223403	0.00010554
	4.84547e-05	0.00020162	7.26477e-05
	6.9456e-05	0.000107782	9.23666e-05
	5.27392e-05	0.000205965	0.000107488
	5.26219e-05		7.27002e-05
	4.20014e-05	0.000287043	0.000150787
	3.82081e-05	0.000128328	0.000101078
	4.53033e-05	0.000205525	0.000107624
	3.12402e-05		0.00016017
	2.94985e-05	0.000144098	0.000156537
	3.41877e-05	0.000120456	0.000181459
	4.05786e-05	0.000164139	7.26346e-05
	3.34765e-05	0.000232546	7.84227e-05
	2.83887e-05	0.000119715	0.000138001
	3.70367e-05	6.98702e-05	6.96753e-05
	4.40005e-05		0.000164853
	3.8791e-05	0.000131762	0.000167037
	2.37015e-05		0.000145096
	3.11136e-05	0.000113479	0.000116281
	2.4733e-05		0.000192738
	4.41168e-05		0.000172406
	4.50974e-05	0.000160337	0.00012584
	1.99869e-05	9.61552e-05	7.53762e-05
	2.94851e-05	0.00016711	6.25011e-05
	3.11684e-05	0.000148343	0.000116949
	6.89549e-05	0.000141046	0.000134018
	2.13903e-05	0.000254519	0.000155609
	3.60119e-05	0.000301768	0.000122613
	4.03908e-05	0.000180724
	3.9137e-05	0.000167676	0.000104861
	7.6123e-05	0.000149515	0.000109818
	4.21011e-05	0.000152444	0.000188282
	7.57199e-05	0.000103127	0.00025556
	2.39957e-05	0.000141257	0.000219301
	0.000116159	0.000291804	9.39005e-05
	4.38842e-05	0.000143141	0.000193326
	4.39491e-05		8.16561e-05
	8.80817e-05	0.000121721	0.000111305
	8.22082e-05	0.000137978	9.37453e-05
	2.80451e-05	0.000145315	0.000107181
	0.000103987	0.000235103	0.000132508
	3.97162e-05	0.000150487	0.000135914
	7.85166e-05		0.000217259
	1.38299e-05	0.000183639	7.27397e-05
	7.84066e-05	0.000102404	0.000173859
	5.50313e-05	0.000136197	6.50264e-05
	6.21424e-05	7.55062e-05	0.000184456
	0.000116478	0.000108222	0.000101062
	1.90142e-05	0.000117597	7.93334e-05
	4.02904e-05	7.36826e-05	0.000117973
	3.46776e-05	0.000196209	0.000166946
	8.25936e-05	0.000181958	0.000153329
	3.42606e-05	0.000111143	0.000132704
	0.000139148	0.000134146	0.00010841
	3.44733e-05	0.000113078	0.00012138
	7.72248e-05	0.000106073	6.90102e-05
	8.59193e-05	0.000203552	8.27025e-05
	7.69929e-05	0.000106236	7.26805e-05
	6.06031e-05	0.000114293	0.000100643
	3.87584e-05	9.89607e-05	0.000103467
	8.04002e-05	0.000124286	9.41873e-05
	3.41181e-05	8.13433e-05	0.000171074
	3.08157e-05	0.000121632	9.1213e-05
	2.4275e-05	0.000109595
	2.23941e-05	0.000117424	8.14909e-05
	2.23136e-05	0.000166957	8.62353e-05
	2.03875e-05	0.000146602	7.4196e-05
	7.52172e-05	0.000129688	0.000223855
	7.54675e-05	0.000272798	0.000101963
	3.16887e-05	0.000163271	0.000110434
	4.50124e-05	0.000173147	6.45452e-05
	3.16487e-05	0.000115814	7.52746e-05
	4.92451e-05	0.000109374	6.55286e-05
	4.59368e-05	0.000194233	0.000200629
	2.89395e-05	0.000230051	0.000144463
	6.56497e-05	0.000182645	0.000191189
	1.92037e-05	0.000108718	9.03575e-05
	5.37324e-05	0.000101567	0.000157084
	7.95725e-05	0.000116169	6.58403e-05
	2.42273e-05	0.000104836	8.22962e-05
	5.84551e-05	0.00017828	0.000126356
	7.07257e-05	0.00013001	8.29522e-05
	3.05906e-05	0.000120212	0.000139241
	4.01821e-05	0.00018179	6.75576e-05
	1.01783e-05	0.000112962	6.10613e-05
	2.80594e-05		6.93654e-05
	4.10967e-05		0.000149707
	3.49671e-05	9.33159e-05	7.76564e-05
	2.42438e-05	0.000153192	6.38436e-05
	6.47674e-05	0.000156867	6.90319e-05
	4.45227e-05	0.000202255	6.40279e-05
	4.3415e-05	8.8269e-05	8.76867e-05
	4.4981e-05	0.000112397	6.41963e-05
	3.37917e-05	0.000267296	6.0662e-05
	2.39437e-05	0.000144084	9.15811e-05
	3.06681e-05	0.000133359	6.14062e-05
	3.6262e-05	0.000112661	4.4917e-05
	2.69104e-05	0.000163399	0.000135011
	5.08703e-05	0.000188233	7.80025e-05
	5.00905e-05	0.000139902	5.88297e-05
	4.9967e-05	0.000163416	0.00011152
	2.81641e-05	8.87592e-05	7.63456e-05
	4.16579e-05	0.00015279	7.96244e-05
	1.77677e-05	0.000196142	6.98241e-05
	7.41564e-05	0.000120211	6.06547e-05
	3.49432e-05	0.000223299	5.7215e-05
	4.61091e-05	0.00018054	5.54099e-05
	3.89658e-05	0.000127874	0.000110856
	6.41749e-05	0.000138307	5.37858e-05
	1.68022e-05	7.04672e-05	6.3163e-05
	2.45966e-05	0.0001662	5.97848e-05
	3.55249e-05	0.000170152	9.58932e-05
	2.36387e-05	0.00018077	6.41476e-05
	5.81533e-05	0.000103101	6.51955e-05
	1.97251e-05	6.87212e-05	0.000123862
	3.91685e-05	0.000112584	4.67605e-05
	6.644e-05	8.86849e-05	9.74806e-05
	0.000146792	0.000129182	0.000113246
	3.20326e-05	0.000156632	5.56984e-05
	3.77799e-05	0.000198679	3.36648e-05
	5.63502e-05	0.000138935	8.51541e-05
	2.86867e-05	7.55412e-05	9.45031e-05
	3.14785e-05	0.000143298	6.19952e-05
	1.9308e-05	0.000239946	7.1608e-05
	6.89661e-05	0.000131236	5.83508e-05
	2.21027e-05	0.000125328	0.000139853
	5.13208e-05	9.9416e-05	0.000182445
	5.57016e-05	7.16418e-05	8.60145e-05
	4.20842e-05	0.000120495	5.77191e-05
	3.00675e-05	0.000163111	9.07128e-05
	2.11444e-05	0.000220819	9.77311e-05
	3.92475e-05	0.000150987	0.000115526
	2.94146e-05	0.000108162	9.88794e-05
	5.12935e-05	0.000121425	0.000116007
	1.8531e-05	0.000155677	5.58276e-05
	3.80135e-05	0.000267296	9.47683e-05
	2.66992e-05	0.000166254	0.000123941
	2.56873e-05		7.40385e-05
	4.04529e-05	0.000135044	0.000163529
	1.43318e-05	0.000181326	0.00011574
	4.12011e-05	0.000113406	0.000118867
	2.29696e-05	0.00017222	7.18259e-05
	2.50658e-05	0.000127183	0.000136688
	1.84074e-05	9.21749e-05	7.71435e-05
	1.48404e-05	0.000215997	5.48507e-05
	3.44383e-05	0.000105917	8.64483e-05
	3.13277e-05	9.25701e-05	7.23147e-05
	4.81901e-05	0.00012041	5.28755e-05
	6.07707e-05	8.03853e-05	7.72099e-05
	1.80696e-05	5.90323e-05	7.37274e-05
	2.03943e-05	0.000105038	9.54509e-05
	3.37994e-05	0.000133929	5.25865e-05
	2.24315e-05		6.72125e-05
	4.46639e-05	0.000193647	6.10332e-05
	9.79783e-06	0.000213087
	4.96051e-05	0.000105482	0.000158645
	2.13961e-05	0.000252283	0.000108709
	1.55681e-05	6.38081e-05	2.40999e-05
	1.32306e-05	0.00011104	3.70257e-05
	2.81817e-05	0.000145697	4.55572e-05
	1.6384e-05	0.000161462	0.000124816
	1.39995e-05	9.86852e-05	5.91122e-05
	2.18286e-05	0.000186802	0.000103229
	4.09491e-05	7.0883e-05	5.26624e-05
	2.74197e-05	0.00023007	4.00437e-05
	2.41628e-05	8.58939e-05	7.57354e-05
	3.29503e-05	0.000128001	0.000116921
	2.37358e-05	0.00018878	3.91853e-05
	1.6566e-05	0.000177712	6.99584e-05
	2.25762e-05	0.00012367	8.24078e-05
	7.43057e-05	0.000187439	3.60189e-05
	3.04887e-05	0.000110023	0.000116726
	4.25336e-05	0.000115536	3.15342e-05
	5.492e-05	0.00010556	5.56479e-05
	2.25379e-05	9.55559e-05	8.09624e-05
	2.72314e-05	0.000114395	0.000149419
	2.44142e-05	0.000115692	3.29467e-05
	3.91412e-05	0.000104435	6.37292e-05
	4.63781e-05	6.16099e-05	3.5579e-05
	6.12943e-05	8.22089e-05	6.92411e-05
	3.94998e-05	0.000173498	5.72413e-05
	4.54057e-05	0.000175648	5.01916e-05
	6.12732e-05	0.000211207	5.40282e-05
	8.51283e-05	6.04538e-05	7.51527e-05
	2.86025e-05		0.000101598
	4.86736e-05		5.61105e-05
	5.75223e-05		4.68329e-05
	1.32552e-05	0.000317406	8.16188e-05
	2.29157e-05	0.000170059	9.32921e-05
	2.49722e-05	0.000179797	6.85857e-05
	5.09195e-05	0.00021108	0.00012169
	3.30843e-05	0.000217358	0.000100411
	4.23861e-05		7.43498e-05
	9.02107e-05	0.000155989	0.000118241
	3.19823e-05	0.000175638	6.21617e-05
	2.97105e-05	9.46317e-05	9.27758e-05
	4.74063e-05	0.000173101	5.57404e-05
	1.38643e-05	0.000156153
	5.46699e-05	8.56971e-05	7.14661e-05
	1.95902e-05	9.25184e-05	4.15395e-05
	6.16631e-05	0.000226163	6.47397e-05
	2.44385e-05	0.000127501	7.2386e-05
	4.27275e-05	0.000176498	6.15215e-05
	1.13895e-05	9.50315e-05	8.2592e-05
	2.56509e-05	5.86912e-05	5.86306e-05
	8.06131e-06		6.85598e-05
	1.08586e-05	5.30028e-05	4.06798e-05
	5.86163e-05	0.000212239	0.000106415
	1.4773e-05	0.000127107	7.73341e-05
	1.5485e-05		5.35054e-05
	6.58449e-05	0.000292779	7.68643e-05
	1.06721e-05	0.000100312	2.58173e-05
	1.65766e-05	8.29917e-05
	6.66019e-05	5.17613e-05
	1.37444e-05	0.000212763
	3.10683e-05	0.000150242
	2.56104e-05	0.000102512
	3.11748e-05	0.000231316
	4.49958e-05	0.000124741
	0.000159315	8.69995e-05
	2.96843e-05
	3.92182e-05	0.000246235
	4.57151e-05	0.000217481
	3.16831e-05
	6.91022e-05	0.000181247
	4.35889e-05	0.000107135
	1.70051e-05	0.000211979
	3.48977e-05	0.000111971
	2.26003e-05	0.000165579
	4.40476e-05	4.30611e-05
	3.49324e-05	7.75339e-05
	4.74563e-05
	4.6774e-05	0.000317913
	4.57832e-05	5.20234e-05
	0.000116352	0.000213159
	3.80652e-05	0.000199677
	5.19897e-05	0.000208655
	1.96299e-05	6.51611e-05
	4.31572e-05	9.90612e-05
	1.94976e-05	0.000128233
	2.7518e-05	0.000116206
	2.73107e-05	0.000128258
	3.86579e-05	0.000142672
	2.17141e-05	0.00021108
	6.03296e-05	0.000196058
	2.7059e-05
	4.81394e-05	8.4156e-05
	2.04772e-05	0.000123067
	3.63692e-05	0.000145373
	2.69205e-05	0.000108308
	2.88876e-05	0.00017303
	3.77614e-05	0.000192554
	1.54155e-05	0.000152792
	2.52197e-05	0.000158112
	6.34244e-05	0.000136447
	3.59275e-05	0.000124619
	3.71965e-05	0.000113251
	3.80573e-05	0.000112732
	1.81788e-05	0.000162031
	7.20352e-05	0.000147761
	4.39234e-05	6.53775e-05
	2.25805e-05	0.000109465
	2.89731e-05	9.28517e-05
	0.000102358	0.000106639
	5.10343e-05	0.000112841
	3.96648e-05	0.000105735
	6.5997e-05	0.000161123
	6.67533e-05	6.35641e-05
	3.51012e-05
	3.41593e-05	8.08352e-05
	4.31815e-05	9.37388e-05
	4.1212e-05	0.000183118
	4.08062e-05	8.16106e-05
	4.76711e-05	0.000121424
	2.63548e-05	0.000178799
	2.67092e-05	0.00013672
	6.25866e-05	0.000109771
	5.10822e-05	0.000240398
	6.76863e-05	0.000214337
	4.91604e-05	0.000158962
	4.05004e-05	0.000125768
	2.61024e-05	0.000232309
	1.61839e-05	0.000149591
	2.24554e-05	9.80079e-05
	5.07101e-05
	1.51967e-05	8.75503e-05
	4.62393e-05	0.000122234
	4.70228e-05	0.000103799
	2.87915e-05	8.97235e-05
	3.15033e-05	8.90328e-05
	6.157e-05	0.000178339
	2.86375e-05	0.000120804
	1.98744e-05	0.00023097
	3.46274e-05	0.000208146
	1.90524e-05	0.000217213
	4.67172e-05	8.82125e-05
	3.02953e-05	0.000165521
	3.12091e-05	9.0943e-05
	2.65277e-05	8.39316e-05
	2.99943e-05	0.000234731
	5.4828e-05	7.95175e-05
	5.35559e-05	7.13013e-05
	2.08217e-05	8.76114e-05
	2.24182e-05	7.93126e-05
	3.45113e-05	0.000192884
	3.87105e-05	0.000112619
	5.54065e-05	9.52081e-05
	5.45168e-05	0.000102689
	4.3314e-05	0.000112272
	1.86699e-05	0.000126521
	3.31387e-05	0.000138329
	6.03138e-05	0.000126057
	2.43678e-05	0.00018465
	6.49874e-05	0.000164285
	4.38826e-05	0.000137591
	4.74935e-05	8.8627e-05
	5.44274e-05	0.000178788
	3.46554e-05	8.29261e-05
	7.951e-05	0.000118576
	4.85435e-05	0.000126694
	4.23096e-05	6.20885e-05
	3.55063e-05	0.000126694
	7.38286e-05	9.73736e-05
	5.46803e-05	0.000163048
	2.80805e-05	0.000126991
	4.62304e-05	0.000187571
	4.30787e-05	9.12234e-05
	3.33343e-05	0.000123617
	4.73856e-05	0.000132963
	5.10474e-05	0.000110639
	2.8433e-05	8.89895e-05
	1.82314e-05	0.000197315
	1.88044e-05	0.0001294
	3.29324e-05	0.000155922
	6.38991e-05	0.000153216
	2.52753e-05	7.351e-05
	4.20209e-05	0.000117236
	2.78922e-05	0.000193986
	4.37496e-05	8.33195e-05
	4.97152e-05	0.000127285
	2.56758e-05	0.000141784
	4.68868e-05	0.000126348
	1.9465e-05	9.96937e-05
	7.04676e-05	0.000175777
	4.71221e-05	0.000247114
	3.92213e-05	0.000104407
	2.12079e-05	8.91755e-05
	2.5989e-05	9.07143e-05
	2.77781e-05	0.000212351
	5.11503e-05	0.000148755
	2.25839e-05	0.000201254
	4.84329e-05	8.63699e-05
	6.58445e-05	0.000135908
	4.81485e-05	7.64115e-05
	2.949e-05	0.000194983
	0.000127103	0.000112316
	7.89646e-05	0.000198158
	3.64496e-05	0.000122338
	2.43027e-05	3.93396e-05
	4.10924e-05	0.000142486
	5.5458e-05	0.000276408
	4.61365e-05	7.71965e-05
	4.03736e-05	0.000189509
	0.000127553	0.000124697
	6.02978e-05	9.80521e-05
	4.90604e-05	0.00024516
	5.54294e-05	0.000117762
	6.65939e-05	0.00010899
	7.85848e-05	8.08063e-05
	3.44766e-05	0.000193369
		0.000114603
	4.54588e-05	0.000147505
	2.66584e-05	0.00014455
	4.25451e-05	0.000166144
	8.41976e-05	0.000147204
	6.01982e-05	0.000233048
	3.67181e-05	0.000212631
	0.00011008	0.000212894
	8.96222e-05	0.000124863
	2.1205e-05	0.000113627
	2.53354e-05	0.000217342
	5.29668e-05	0.000155906
	6.12499e-05	0.000113428
	0.00012985	0.000112594
	5.48546e-05
	3.81584e-05	0.00013498
	2.68184e-05	0.000164363
	7.23005e-05	0.00021762
	5.59138e-05	0.000132128
	6.87665e-05	0.000119574
	4.39288e-05	0.000105951
	3.34251e-05	0.000181374
	2.19974e-05	0.000115413
	6.20731e-05	0.000188422
	6.38247e-05	0.000166642
	2.31852e-05	0.000138837
	2.07297e-05	7.74591e-05
	3.50624e-05	0.000133948
	5.24994e-05
	6.66386e-05	0.000219842
	0.000167676	0.000132594
	4.83293e-05	0.000154585
	1.7253e-05	0.000126753
	5.51585e-05	6.42641e-05
	4.01337e-05	0.000196642
	1.34781e-05	7.57694e-05
	8.8698e-05
	7.53394e-05	0.00034847
	5.86416e-05	0.000108948
	3.27754e-05	0.000285501
	3.95337e-05	9.76903e-05
	1.75898e-05	7.28017e-05
	0.000102149	0.000200506
	6.51247e-05	0.000191755
	0.000105729	0.000131711
	9.85749e-05	0.000235658
	5.56888e-05	0.000198079
	5.98713e-05	0.000150136
	0.000102395	0.000186269
	0.000106959	0.000387598
	0.000114111	9.37375e-05
	4.1664e-05	0.00010479
	0.000108833	0.000125349
	7.83763e-05	8.9596e-05
	0.000105998	0.000106909
	0.00013116
	2.58867e-05
	3.42688e-05	0.000260385
	5.26952e-05	0.000177279
	9.6414e-05	9.26435e-05
	6.16536e-05	0.000167282
	0.000100003	0.000120086
	3.09807e-05	0.000163397
	6.0512e-05	9.31968e-05
		0.000120406
	5.72338e-05	0.000175671
	8.92041e-05	0.000187309
	1.84852e-05	0.000118695
	3.23393e-05	0.000193242
	7.02866e-05	0.000113562
	3.59183e-05	0.000260416
	6.23263e-05	0.000112692
	3.72151e-05	0.000174895
	8.78577e-05	0.000157854
	3.4832e-05	0.000105964
	1.95608e-05	0.000133422
	2.47833e-05	9.19931e-05
	3.75586e-05	0.000220921
	3.60766e-05	0.000235503
	3.27834e-05	0.000181349
	3.33808e-05	9.79489e-05
	8.29313e-05	0.000103735
	3.43583e-05	0.000191689
	3.41784e-05
	2.53127e-05	7.74014e-05
	5.21697e-05	9.45995e-05
	6.56971e-05	0.000134339
	5.19258e-05	0.000143273
	2.20495e-05	0.000126311
	5.86868e-05	0.000184793
	2.5046e-05	8.55875e-05
	5.99917e-05	0.000122697
	6.06332e-05	0.000148118
	7.72787e-05
	9.26268e-05	0.000147062
	2.65371e-05	8.79489e-05
	3.82455e-05	0.000200153
	2.63674e-05	0.000231651
	3.6332e-05	0.000142299
	9.51996e-05	0.000121304
	0.00014912	0.00020027
	3.4512e-05	0.000124627
	2.2049e-05	0.000100382
	3.03516e-05	0.000112661
	3.8185e-05	0.000214462
	4.02159e-05	0.00014684
	2.798e-05	0.000129075
	9.64691e-05	0.000196506
	1.94681e-05	0.000109665
	1.93574e-05	7.08432e-05
	2.28677e-05	0.000191097
	3.25642e-05	0.000134656
	3.83998e-05	0.000149076
	6.45333e-05	0.000136328
	2.39093e-05	9.99157e-05
	6.19531e-05	0.000165397
	5.47439e-05	8.94734e-05
	4.48876e-05	0.000100542
	3.77908e-05	0.000215705
	3.72453e-05	6.97594e-05
	5.17235e-05
	3.78934e-05	0.000132073
	3.96025e-05	8.7416e-05
	7.36019e-05	6.80799e-05
	4.38985e-05	0.000245622
	5.02684e-05	0.00013675
	3.35106e-05	0.000144656
	8.97393e-05	0.000147237
	3.23784e-05	0.000131824
	2.60946e-05	7.94921e-05
	5.32525e-05	0.000130793
	2.0488e-05	9.18698e-05
	4.66742e-05
	1.8166e-05	0.000101886
	3.46297e-05	0.00017423
	2.21024e-05	7.51916e-05
	7.41925e-05
	6.49942e-05	0.000105512
	5.03839e-05	0.000118502
	3.46277e-05	0.000151729
	3.63009e-05	0.000162164
	4.20714e-05	9.87668e-05
	5.78588e-05	0.00011935
	2.8215e-05	0.000146414
	1.44852e-05	0.00011112
	4.82409e-05	0.00011568
	5.51765e-05	6.05788e-05
	1.93389e-05	7.14556e-05
	2.95757e-05	0.000102841
	2.69803e-05	0.000155297
	4.18214e-05	0.000126215
	4.13661e-05	9.24943e-05
	5.17585e-05	0.000132382
	4.73607e-05	0.000108703
	3.52882e-05	0.000130621
	3.98509e-05	0.000201875
	3.88471e-05	0.000146406
	2.25001e-05	0.000141851
	9.27241e-05	9.66178e-05
	7.80577e-05	7.58374e-05
	3.30882e-05	0.000139269
	2.80753e-05	0.000107488
	3.52408e-05	0.000100643
	3.88498e-05	0.000102065
	3.8226e-05	0.000177716
	5.22063e-05	0.000118741
	2.96063e-05	0.000121286
		0.00018855
	2.19188e-05	0.000100406
	3.14884e-05	0.000119846
	5.35663e-05	6.46265e-05
	3.48758e-05	0.000142611
	2.95534e-05	0.000157542
	1.73869e-05	0.000171106
	7.05586e-05	0.000111284
	7.60538e-05
	6.19807e-05	0.000173122
	5.02351e-05	0.000170604
	3.5508e-05	0.000146381
	3.73645e-05	0.000100667
	4.08568e-05	0.00014949
	3.88032e-05	0.000277444
	4.90717e-05	0.000213333
	4.6898e-05	9.7217e-05
	5.54778e-05	6.94521e-05
	6.99557e-05	0.00028996
	2.20889e-05	0.000170489
	2.63206e-05	0.000186006
	4.52568e-05	6.20961e-05
	2.8114e-05	0.000137227
	4.41741e-05	0.000192866
	2.74282e-05	0.000108127
	2.3433e-05	0.000168703
	0.000100728	9.62154e-05
	7.31253e-05	9.89132e-05
	3.66282e-05	0.000124641
	3.29556e-05	0.000180221
	3.18136e-05	8.90602e-05
	2.20285e-05	0.000100837
	3.6253e-05	0.000120107
	3.348e-05	0.000169938
	4.41225e-05	0.000184691
	2.71641e-05	6.83127e-05
	3.18695e-05	7.86723e-05
	6.31061e-05	0.000223604
	4.35295e-05	0.000293304
	9.54966e-05	5.85173e-05
	3.84828e-05	0.000116283
	2.8948e-05	0.000162619
	4.21755e-05	0.00017384
	1.65041e-05	0.000117694
	2.36288e-05	0.000105898
	2.75106e-05	0.00019101
	3.51078e-05	0.000144157
	3.44817e-05	7.17038e-05
	3.40679e-05	0.000112863
	6.40877e-05	0.000170881
	6.79098e-05	0.000114003
	3.57916e-05	0.000130006
	4.16465e-05	0.000146323
	3.19394e-05	0.000110988
	2.84166e-05	0.000153672
	3.40925e-05	0.000143271
	5.62766e-05	9.53677e-05
	5.2822e-05	0.000130303
	2.81698e-05	0.000220821
	2.87697e-05	0.000138705
	3.17923e-05	8.91127e-05
	3.16438e-05	0.000218517
	5.14894e-05	0.000121667
	3.03577e-05	9.58392e-05
	1.95862e-05	0.000171557
	2.12675e-05	0.00011266
	3.00488e-05	6.56486e-05
	5.42774e-05	0.000177737
	4.12232e-05	0.000140539
	3.88922e-05	0.000110085
	4.69628e-05	0.000218747
	7.942e-05	7.40234e-05
	4.87261e-05	0.00011059
	4.63624e-05	0.000124002
	2.84978e-05	0.00012237
	4.96918e-05	0.000162936
	2.75641e-05	0.000112917
	4.4505e-05	0.000205112
	3.90474e-05	9.67508e-05
	3.92173e-05	0.000122695
	5.44556e-05	8.87259e-05
	5.91528e-05	0.000133138
	4.63455e-05	0.000100726
	6.63453e-05	0.000110297
	6.45119e-05	0.000107019
	2.8346e-05	0.000165631
	3.6451e-05	7.57472e-05
	3.52992e-05	0.000233857
	5.14511e-05	0.000119575
	1.8437e-05	0.000137194
	2.47661e-05	0.000137146
	2.6785e-05	0.000168522
	3.43657e-05	0.000125469
	3.18753e-05	7.08872e-05
	5.80022e-05	0.000160544
	4.1401e-05	0.000133022
	7.85995e-05	0.000138923
	4.57002e-05	0.00016438
	8.82339e-05	0.000171952
	3.18741e-05	0.000124908
	6.63181e-05	9.38957e-05
	4.95926e-05	0.000139067
	6.62783e-05	8.48408e-05
	3.15112e-05	0.000156555
	5.80767e-05	0.000192099
	1.31773e-05	0.000156337
	7.92254e-05	0.000103127
	3.37477e-05	0.000115212
	6.2038e-05	8.6054e-05
	4.1701e-05	0.000108519
	4.04934e-05	0.000220744
	5.56617e-05	0.000101356
	2.80727e-05	3.9536e-05
	6.24833e-05	0.000160494
	5.86022e-05	0.000142252
	0.000129873	8.60695e-05
	6.5796e-05	4.84385e-05
	4.55583e-05	0.000148974
	2.45127e-05	0.00021251
	3.93682e-05	5.81143e-05
	1.98054e-05	7.96846e-05
	1.52796e-05	0.000278134
	5.16478e-05	5.65656e-05
	3.19026e-05	8.25185e-05
	5.99586e-05	0.000180128
	2.12472e-05	0.000110564
	7.68681e-05	0.000105696
	3.58808e-05	7.7067e-05
	9.75327e-05	0.000120235
	3.42467e-05	0.000123
	3.98024e-05	8.29699e-05
	4.17365e-05	8.96952e-05
	4.34752e-05	0.000161239
	8.15114e-05	0.000121213
	4.19504e-05	0.000201211
	2.08918e-05	9.72871e-05
	2.89352e-05	0.000122538
	3.41334e-05	0.000124745
	2.8146e-05	9.30833e-05
	3.81092e-05	0.000120173
	2.35358e-05	0.000133039
	1.27102e-05	0.000103797
	3.97658e-05	6.86243e-05
	4.34272e-05	0.000110506
	5.41842e-05	0.00022418
	3.94806e-05	9.62136e-05
	9.53031e-05	9.06419e-05
	4.21312e-05	0.000278792
	3.7005e-05	0.0001334
	6.82348e-05	0.000108159
	8.40667e-05	7.71013e-05
	2.87775e-05	9.20458e-05
	2.27218e-05	0.000187314
	2.76112e-05	8.70511e-05
	4.30418e-05	0.00011238
	6.58371e-05	8.48103e-05
	2.62088e-05	0.0001334
	4.17654e-05	0.000123291
	2.40771e-05	0.000123677
	4.37497e-05	0.000109057
	5.08206e-05	0.000343024
	3.45192e-05	0.000128021
	5.22905e-05	0.000339055
	1.61501e-05	0.000120307
	2.77229e-05	6.88133e-05
	3.66323e-05
	5.22224e-05	0.000128953
	8.32888e-05	0.000232571
	5.19366e-05	6.81135e-05
	2.48281e-05	7.04713e-05
	3.36489e-05	8.42979e-05
	4.19666e-05
	4.24541e-05	8.88006e-05
	9.19979e-05	0.000134061
	1.69934e-05	0.00019048
	5.26908e-05	7.12664e-05
	6.98389e-05	0.000165706
	2.84448e-05	0.00019419
	7.24568e-05	0.000157431
	7.21842e-05	4.59097e-05
	3.74734e-05	0.000131033
	3.901e-05	0.000112996
	7.51186e-05	6.30762e-05
	4.15539e-05	9.48747e-05
		6.84417e-05
	5.65536e-05	9.71274e-05
	4.79286e-05	0.000192895
	3.49238e-05	8.67981e-05
	6.44726e-05	6.50604e-05
	7.31901e-05	0.000108638
	3.09664e-05	0.00014012
	2.95106e-05	0.000100886
	0.000131953	9.57657e-05
	4.14803e-05	0.000105497
	4.08234e-05	5.1137e-05
	2.97009e-05	0.000135119
	4.00716e-05	6.63203e-05
	4.77671e-05	9.80251e-05
	9.31681e-05	0.000142235
	5.97608e-05	0.000260646
	7.16566e-05	0.000104523
	4.25313e-05	0.000108237
	4.2245e-05	0.000117731
	6.79315e-05	0.000180512
	3.81119e-05	7.93046e-05
	3.28249e-05	7.37192e-05
	8.93362e-05	0.000126889
	3.5153e-05	0.000189636
	6.14125e-05	0.000158017
	3.28461e-05	5.95657e-05
	5.01802e-05	0.000123249
	4.94436e-05	5.94792e-05
	5.58823e-05	0.000145006
	7.6297e-05	0.000152901
	2.16688e-05	7.08014e-05
	5.03749e-05	5.55398e-05
	2.4002e-05	7.246e-05
	4.45401e-05	0.00015772
	5.75424e-05	6.26024e-05
	3.4136e-05	6.38196e-05
	4.21106e-05	0.000119252
	2.72518e-05	0.000127148
	2.83628e-05	0.000124707
	4.68832e-05	0.000115031
	4.50946e-05	0.000134162
	5.0199e-05	7.38639e-05
	7.03477e-05	0.000130252
	1.65007e-05	0.000126002
	0.000106525	0.000180238
	4.02201e-05	0.000133486
	4.00121e-05	7.74945e-05
	0.000118321	0.000100506
	2.54697e-05
	4.59021e-05	0.000116657
	3.50882e-05	0.000188373
	3.30658e-05	8.72405e-05
	4.53177e-05	9.69701e-05
	4.36534e-05	9.6538e-05
	1.82349e-05	0.000234566
	2.96978e-05	0.000133323
	7.62787e-05	0.000106453
		6.0326e-05
		0.000155677
		9.36356e-05
		9.45904e-05
		0.000115742
		6.92916e-05
		0.000106458
		0.000105894
		0.000183764
		0.000128894
		7.71897e-05
		0.000108773
		0.000160701
		0.000115646
		0.000293591
		0.000158526
		9.28471e-05
		0.000101508
		9.05264e-05
		0.000170583
		0.000182421
		0.000167961
		0.000138016
		0.000242318
		0.000135032
		0.000284067
		7.30655e-05
		0.000152412
		0.000167005
		0.000136685
		0.000160395
		0.000104939
		9.13595e-05
		0.000207702
		0.000129855
		0.000113688
		0.000195719
		0.000113607
		0.000143337
		0.000158046
		0.000106968
		0.000104551
		0.000265299
		0.000276797
		0.000109201
		1.88952e-05
		0.000171474
		0.000245118
		0.000106156
		0.000162345
		0.000160141
		0.000344276
		0.000141298
		0.000153793
		0.000131057
		6.86272e-05
		9.9824e-05
		0.000235476
		7.95415e-05
		0.000111055
		0.000157141
		0.000161183
		5.10282e-05
		0.00013625
		0.000106672
		0.000195118
		0.000117768
		0.000137496
		0.000218522
		7.45562e-05
		0.000101029
		0.000120005
		0.000192723
		0.000178321
		0.000178984
		0.000184403
		0.000153282
		8.12279e-05
		9.0948e-05
		0.00016314
		9.91565e-05
		0.000143341
		0.000170097
		0.00028226
		9.12044e-05
		9.87471e-05
		9.58362e-05
		0.000190258
		6.07085e-05
		6.36747e-05
		0.000180013
		0.000189776
		0.000142764
		8.73158e-05
		5.14568e-05
		0.000220218
		0.000184682
		0.000112563
		0.000116868
		0.000161166
		0.000173984
		0.000187246
		0.00014469
		0.000191641
		0.000204672
		0.000142351
		0.000158629
		0.00016646
		0.000182264
		0.000116141
		0.000129947
		0.00014551
		0.000123527
		9.60295e-05
		0.000124545
		0.000128634
		0.000179058
		0.000263754
		0.000171977
		0.000120314
		4.22799e-05
		7.77588e-05
		0.000106351
		0.000199746
		0.000214472
		8.35973e-05
		0.000120926
		0.000224959
		0.000275648
		0.000200604
		9.99969e-05
		0.000117488
		0.000138855
		0.000131696
		0.000197198
		0.000102785
		0.000195366
		0.000169598
		0.000171274
		0.000142219
		0.000176494
		0.000141717
		0.000288636
		0.000135971
		7.73655e-05
		0.000161769
		8.59698e-05
		0.000260725
		8.23215e-05
		0.000103584
		7.96526e-05
		0.000154451
		0.000127717
		7.22782e-05
		0.000138464
		0.000120592
		0.000180997
		0.000126078
		0.00019076
		0.000109109
		0.000155638
		9.97596e-05
		0.000189977
		0.000138206
		5.46499e-05
		0.000173813
		0.000204084
		0.000101972
		0.000115475
		0.000314767
		0.00011304
		0.000188635
		0.000125836
		0.00014222
		0.000137446
		0.000224071
		8.45683e-05
		0.00016354
		0.000196408
		0.000165011
		0.00014036
		0.000144657
		0.000111657
		0.000114243
		0.000178538
		0.000157838
		0.000194972
		0.000210221
		5.81593e-05
		0.00015727
		0.000150099
		0.000112698
		4.75753e-05
		0.000174731
		0.000135386
		9.48607e-05
		0.000145379
		0.000235148
		0.000121425
		0.00023197
		0.000147076
		0.000125252
		9.89293e-05
		0.00012442
		0.000186184
		0.000115691
		0.000229798
		0.000128982
Mean	5.62442e-05	0.000142961	0.000113007
SEM	2.32074e-06	2.59078e-06	2.50693e-06
n	1024	1182	444

## Sheet: Figure 2D
mean decoding error	LS		CA1		CA3
	Actual	Shuffle	Actual	Shuffle	Actual	Shuffle
	23.7188	38.7593	25.7744	46.7069	23.5764	36.7918
	16.949	43.1058	26.8239	46.9553	19.9649	37.2041
	20.5403	38.1514	31.4908	53.47	33.9923	38.6409
	22.0952	38.4128	47.1708	56.0034	31.1904	36.2507
	22.4133	41.2197	33.7916	51.7511
	19.1366	40.1929
	21.6953	43.8135
Mean	20.9355	40.5222	33.0103	50.9773	27.181	37.2219
SEM	0.86102	0.863001	3.83451	1.82327	3.26004	0.511714
n	7	7	5	5	4	4

## Sheet: Figure 2E
Decoding Score	LS	CA1	CA3
	0.150405	0.15621	0.13215
	0.261568	0.15023	0.17239
	0.176111	0.16402	0.046486
	0.163176	0.065915	0.050602
	0.188064	0.13403
	0.210564
	0.221183
Mean	0.195867	0.134081	0.100407
SEM	0.0144421	0.017739	0.0310607
n	7	5	4

## Sheet: Figure 3B
Proportion place cells	LS	dCA1	dCA3
	43.3333	76.6234	15.3846
	40.7767	21.2766	46.5116
	28.5714	49.2958	23.5955
	40.4762	43.9655	8.33333
	37.5	17.2185	0
	47.8261	21.5232	47.7273
	32.2581		46.1538
	45.9677		39.3939
	32.4675
	65.3061
	34.9206
	54.5455
	22.5806
	26.4706
	28.5714
	21.875
	18.4615
	43.9024
	42.8571
	44.5783
	41.2162
	43.1818
	27.3585
	45.8333
	39.3939
	33.3333
	11.1111
	33.3333
Mean	36.7146	38.3172	28.3875
SEM	2.1581	9.37616	6.73391
n	28	6	8

## Sheet: Figure 3C
MI per binarized event	LS	dCA1	dCA3
	0.000125948	8.90036e-05	0.00017241
	0.000100295	8.98336e-05	7.7571e-05
	7.6654e-05	9.26099e-05	9.83193e-05
	0.00011603	9.05605e-05	0.000187115
	9.63244e-05	6.37868e-05	0.000149884
	0.000114367	5.50841e-05	0.000139725
	0.000142794	0.000115979	0.000142936
	9.64853e-05	7.85413e-05	6.43555e-05
	8.90992e-05	5.31443e-05	0.000228596
	0.000137345	0.000115982	0.00015241
	8.07216e-05	5.94563e-05	0.000119435
	0.00013739	5.03484e-05	0.000122189
	0.00015626	6.45711e-05	9.79205e-05
	0.000123585	7.16221e-05	0.000166016
	0.000128811	8.53916e-05	0.000143978
	7.93117e-05	7.58898e-05	9.53606e-05
	9.62064e-05	5.06534e-05	7.39861e-05
	0.000151527	4.80812e-05	6.14748e-05
	7.63162e-05	0.000106988	0.000105751
	0.00010736	5.11433e-05	0.000110371
	0.000106203	5.69899e-05	6.90345e-05
	0.00010283	6.84241e-05	7.22973e-05
	0.000151624	0.000113158	6.54696e-05
	0.000169586	8.48359e-05	6.8195e-05
	0.000113949	0.000155856	6.55146e-05
	9.48622e-05	6.44366e-05	0.000118426
	9.35107e-05	7.69254e-05	0.000106159
	9.02901e-05	8.93808e-05	6.03935e-05
	9.11783e-05	0.000117956	0.000136692
	0.000127073	9.50652e-05	7.15326e-05
	0.000130549	7.6958e-05	0.000106835
	0.000138662	5.97173e-05	8.73879e-05
	0.000119249	0.000111475	9.4298e-05
	0.000124646	0.000107311	0.000158841
	0.000148641	8.89026e-05	7.30557e-05
	0.000138341	7.65852e-05	0.000107842
	7.71128e-05	7.27855e-05	6.54564e-05
	0.000204297	6.36074e-05	0.000203085
	0.000144996	7.0667e-05	7.42334e-05
	0.000106028	8.57154e-05	6.85021e-05
	0.000193104	4.58442e-05	0.000124821
	9.35098e-05	9.45927e-05	7.83266e-05
	0.000101896	7.36277e-05	6.63334e-05
	8.68362e-05	0.000192482	0.000139019
	9.15237e-05	0.000106122	6.40467e-05
	8.31996e-05	6.05852e-05	8.61917e-05
	8.98882e-05	7.20661e-05	6.57715e-05
	0.000132148	8.3765e-05	6.80312e-05
	9.90289e-05	7.94095e-05	6.714e-05
	0.000132157	0.000176155	0.000176781
	8.86896e-05	0.000119711	0.000115812
	0.000124534	9.15967e-05	6.67368e-05
	0.00012644	0.000110082	6.05747e-05
	0.000162167	8.61947e-05	0.000143911
	0.000104312	7.75776e-05	6.29112e-05
	9.16713e-05	4.68302e-05	9.9415e-05
	0.000118028	6.79834e-05	0.000145609
	0.000134193	4.52046e-05	8.15322e-05
	0.000136624	8.48851e-05	8.44107e-05
	0.000146084	7.08684e-05	0.000122252
	0.000125004	5.56392e-05	8.91048e-05
	9.3578e-05	6.63162e-05	0.000105865
	9.26095e-05	5.53267e-05	9.40767e-05
	9.78758e-05	8.57727e-05	7.11855e-05
	0.000148616	6.50414e-05	6.20107e-05
	9.99169e-05	8.49827e-05	7.94861e-05
	0.000141178	7.99414e-05	5.63559e-05
	0.000108906	7.24538e-05	0.000109703
	9.58999e-05	0.000105523	5.73398e-05
	0.00014211	6.26084e-05	7.80294e-05
	8.99799e-05	6.53892e-05	8.2531e-05
	0.000115688	9.52874e-05	0.000112314
	9.43019e-05	5.40231e-05	8.59281e-05
	0.000104471	7.59648e-05	8.05118e-05
	0.000118679	7.08878e-05	0.000124442
	9.51274e-05	7.26241e-05	0.000132515
	9.32694e-05	0.00010291	8.11175e-05
	9.28092e-05	0.000139196	9.09274e-05
	0.000124283	0.000136592	8.764e-05
	8.38812e-05	0.000123029	7.67961e-05
	0.000110081	0.000131022	9.78782e-05
	0.000130135	9.48637e-05	0.000123572
	8.62091e-05	0.000111298	0.000164622
	0.000101784	0.000129901	0.000159404
	0.000119394	9.27401e-05	0.000131068
	0.000141337	0.000167735	7.8543e-05
	0.000137799	0.000135687	7.92983e-05
	0.000146995	0.00012399	0.000101286
	0.000107882	0.000118532	0.000180455
	9.06721e-05	0.000107176	7.47816e-05
	7.28476e-05	0.000126302	9.7699e-05
	0.000116412	9.73394e-05	5.98112e-05
	0.000102672	9.81089e-05	7.28784e-05
	7.08577e-05	0.000107936	0.000117848
	9.34588e-05	0.000145381	0.00013748
	0.000110944	0.000106463	0.000104434
	0.000117698	0.00013672	0.000131553
	0.000153332	8.9023e-05	9.67664e-05
	0.000135576	8.95041e-05	7.57054e-05
	0.000106461	8.43089e-05	0.000110766
	9.48588e-05	9.94967e-05	9.36041e-05
	0.000124089	8.61944e-05	7.34797e-05
	0.000140543	0.000164657	0.000151765
	0.000116478	8.41548e-05	0.000166171
	0.000142766	0.000129029	0.000102249
	9.18954e-05	9.71593e-05	9.02293e-05
	0.000109194	8.40103e-05	9.02107e-05
	0.000118424	8.72152e-05	6.75555e-05
	0.000104774	9.28646e-05	8.92292e-05
	0.000105791	8.35167e-05	8.13188e-05
	9.84894e-05	8.37334e-05	0.000168995
	0.000138136	9.756e-05	7.58768e-05
	0.000118181	0.000132845	9.08339e-05
	0.000125201	0.000107088	9.82447e-05
	0.000177375	0.000102345	0.000138288
	0.000112984	9.29178e-05	9.51847e-05
	0.000104927	0.000115301	7.7687e-05
	0.000127316	0.000106705	0.000145849
	0.000120149	9.66912e-05	0.000124306
	0.000127942	0.000113785	9.70038e-05
	0.000107484	0.000122687	0.00010265
	0.000125078	0.000114039	0.000116897
	0.000122448	0.000106982	0.00011372
	9.39709e-05	9.12932e-05	0.000155786
	9.21578e-05	6.4617e-05	0.00016028
	0.000168153	0.000205999	0.000127261
	8.71913e-05	0.000153279	9.02129e-05
	0.000108872	0.000107806	9.97101e-05
	0.000133023	8.92226e-05	9.51381e-05
	0.000111899	9.26085e-05	0.000103997
	0.000130383	0.000131628	0.000162112
	0.000141256	0.000105617	8.65222e-05
	0.000120259	0.00013076	0.000136186
	0.000112627	0.000103859	9.71516e-05
	9.40259e-05	0.00010878	7.08005e-05
	9.33523e-05	0.000121243	0.000108146
	8.13503e-05	9.50945e-05	0.000132677
	8.79605e-05	9.99861e-05	0.000124963
	9.47479e-05	9.42931e-05	7.95519e-05
	0.000136342	0.000112856	9.73697e-05
	0.000100801	0.000108353	6.65196e-05
	0.000147604	8.93196e-05	0.000148507
	8.0463e-05	0.000154033	8.84241e-05
	8.99635e-05	0.000121444	9.51842e-05
	7.57746e-05	0.000110053	0.000156889
	0.00012963	0.000106467	0.000273882
	0.000209344	0.00012498	0.000157347
	6.47646e-05	0.000110117	0.000159743
	7.64626e-05	0.00010388	4.83028e-05
	0.000162535	0.000109879	0.000101574
	0.000116745	0.000140116	0.000121116
	0.000104655	0.000102813	0.000102595
	0.0001267	0.000102241	0.000142904
	8.66632e-05	9.64866e-05	0.000100537
	0.000112358	0.000121181	0.000158174
	0.000105319	0.000107678	0.000174339
	7.88496e-05	0.000111294	0.000195267
	7.87609e-05	0.000103829	0.000119058
	0.000190364	0.00012803	0.000244736
	6.17831e-05	0.00013691	9.35924e-05
	0.000115243	0.000101129	0.000128479
	8.79278e-05	0.0001309	0.00017787
	0.000149888	9.90658e-05	0.000162842
	0.000102064	9.98024e-05	0.000103009
	9.24931e-05	0.000116877	9.88837e-05
	7.68619e-05	0.000119733	0.000145929
	7.93967e-05	8.44124e-05	0.000133792
	9.51808e-05	0.000102792	0.000179371
	0.000118802	9.62695e-05	0.000132736
	6.31296e-05	8.8727e-05	0.000100375
	6.11828e-05	9.54729e-05	0.000124192
	5.49017e-05	0.000125495	0.000143115
	0.000106906	0.000106117	9.33038e-05
	8.76334e-05	0.000109309	0.000106134
	9.5083e-05	0.000127948	6.54302e-05
	7.19677e-05	9.56693e-05	0.000122885
	9.36644e-05	0.000104127	0.000133311
	7.61527e-05	6.10434e-05	0.000158106
	8.5845e-05	9.65784e-05	9.39803e-05
	0.000122715	0.000128529	0.000109884
	5.89289e-05	9.20186e-05	0.000303023
	9.59064e-05	0.000102588	8.24162e-05
	8.78312e-05	9.24701e-05	0.000125456
	5.03819e-05	0.000143573	9.79307e-05
	0.000128953	0.000105753	0.000100996
	0.000116633	0.000114571	0.000115953
	0.000118609	0.000109999	9.55023e-05
	8.65374e-05	0.000111254	0.000168934
	6.58453e-05	9.49888e-05	0.000121647
	8.47439e-05	0.000109082	0.000131862
	8.92882e-05	9.26029e-05	0.000139305
	0.00011166	0.000107948	9.52666e-05
	0.000134668	0.000108874	0.00011778
	0.000105488	7.84407e-05	0.000149827
	8.7591e-05	0.000126275	0.000103398
	8.01214e-05	0.000168362	0.000140641
	8.59721e-05	0.000158025	0.000124266
	0.000100013	0.000172329	0.000101072
	0.000142693	0.000112695	0.00019305
	0.000132041	0.000154861	0.000125338
	8.31078e-05	0.000172931	0.000108629
	8.24853e-05	0.000143282	0.000259273
	6.45122e-05	0.000138266	0.000136223
	8.18034e-05	0.00014558	0.000109233
	0.000116828	0.000173812	0.000127996
	0.000114752	0.000157078	0.000136927
	7.2903e-05	0.000175773	0.000150528
	9.49881e-05	0.000132525	8.48507e-05
	0.000101388	0.00014604	0.000123477
	8.33803e-05	0.000150177	0.000112744
	0.000106606	0.000140618	0.000185953
	0.000183055	0.000130258	8.00076e-05
	0.000100363	0.000120284	9.9849e-05
	8.49708e-05	0.000173801	0.00010868
	0.00011371	0.000167356	0.000151449
	8.7922e-05	0.000172779	0.000151245
	8.61387e-05	0.000140306	0.000155336
	9.17121e-05	0.000119859	0.000137588
	8.14344e-05	0.000193478	9.95395e-05
	6.75404e-05	0.000108027	0.000118312
	6.47084e-05	0.000136189	0.000156965
	6.41881e-05	0.000128802	0.000134178
	8.99853e-05	0.000119013	0.000217222
	9.27217e-05	0.000128603	0.000172906
	8.18518e-05	0.000138701	0.000138851
	0.000105317	0.000120868	0.000142746
	7.92453e-05	0.000161254	0.000119585
	9.89086e-05	0.000157401	8.47964e-05
	0.00010576	9.25877e-05	0.000125482
	9.37781e-05	0.0002149	0.000131249
	9.87195e-05	0.000103957	9.34601e-05
	6.71606e-05	0.000117517	9.14067e-05
	8.63899e-05	0.000136451	0.000141831
	7.64975e-05	0.000119847	0.000169768
	8.97162e-05	0.00020106	0.000136511
	8.40656e-05	0.000116515	0.000102889
	0.000112978	0.000125988	0.000257138
	7.31702e-05	0.000137567	0.000166751
	8.58762e-05	0.000126352	0.000116014
	9.61523e-05	0.000137373	6.85856e-05
	7.45259e-05	0.000150038	0.000124844
	8.95436e-05	0.000134726	0.000109585
	6.49215e-05	0.000165181	0.000122402
	9.19424e-05	0.000113951	0.00017059
	9.63335e-05	0.000113088	0.000115428
	0.000144907	0.000134233	7.38756e-05
	0.000107766	0.000117686	0.000123954
	9.38351e-05	0.000116462	0.000123626
	0.000115097	0.000113668	0.000115652
	8.5484e-05	0.000149428	0.000140838
	0.000140568	9.06641e-05	8.79502e-05
	9.58337e-05	0.000127504	9.59272e-05
	9.37588e-05	0.000186241	5.82647e-05
	6.80155e-05	0.000205896	0.000129675
	0.000116386	9.58243e-05	0.000118828
	9.93665e-05	0.000158488	0.00014677
	0.000102116	0.00017941	0.000189826
	0.000113561	0.000131736	9.44544e-05
	0.000100192	0.000152813	5.09156e-05
	8.07482e-05	0.000129196	4.62091e-05
	8.7773e-05	0.000130102	8.69402e-05
	0.000110551	0.000121343	9.81294e-05
	0.000114713	0.000131828	0.000128789
	9.02559e-05	0.000113942	0.000143563
	7.93879e-05	0.000161981	0.000106034
	0.000116391	0.00012108	7.6319e-05
	0.0001317	0.000106658	0.000129987
	0.000105474	0.000145336	0.000103754
	9.68194e-05	0.000125204	0.000113871
	0.000109867	0.000104366	9.09703e-05
	8.29904e-05	0.000139105	0.000125787
	0.000155924	0.000133448	8.5894e-05
	0.000114186	0.000200999	0.000103678
	0.00012007	7.95227e-05	0.000107175
	0.000112979	0.000111849	0.000108855
	7.82096e-05	0.000105321	7.8709e-05
	0.000101478	0.000138167	9.45247e-05
	8.06978e-05	0.000143764	8.97305e-05
	0.000126992	0.000150539	6.86085e-05
	0.000107012	0.000152849	9.30053e-05
	8.54846e-05	0.000156031	7.05655e-05
	8.90012e-05	0.000132671	0.000150011
	0.000115816	0.000116105	7.7837e-05
	0.000116369	0.000148425	7.67436e-05
	9.85208e-05	0.000112223	0.000170487
	0.000101307	0.00016365	9.49301e-05
	8.54678e-05	0.000161269	9.77959e-05
	0.000100877	0.000142219	8.99861e-05
	9.65291e-05	0.000170454	0.000118877
	8.67396e-05	0.000107601	0.000100859
	9.75438e-05	0.000147726
	7.51052e-05	0.000138266	0.000105539
	8.70481e-05	0.00012874	0.00014682
	0.000105259	0.000117378	7.24148e-05
	6.51093e-05	0.00011746	7.03898e-05
	5.3728e-05	0.000124556	0.000110705
	8.45245e-05	6.50329e-05	6.85357e-05
	8.22268e-05	0.000119682	8.72841e-05
	0.000112021	0.000130272	7.06138e-05
	4.94248e-05	0.000145723	6.20919e-05
	0.000134421	0.000107941	8.25459e-05
	7.80938e-05	0.000102649	7.01785e-05
	6.34033e-05	0.000189596	9.63551e-05
	7.85111e-05	0.000106086	8.34391e-05
	6.89893e-05	9.81573e-05	0.000116319
	0.000119362	0.000165813	6.3986e-05
	5.81651e-05	0.000137751	0.000119088
	6.29929e-05	0.000145029	0.000136135
	8.28467e-05	0.000138226	0.00012251
	6.92927e-05	0.000129001	7.55273e-05
	0.00010028	0.000192446	7.91665e-05
	0.000103605	0.000136632	8.73859e-05
	7.63582e-05	0.000120413	6.30449e-05
	4.46471e-05	8.50259e-05	8.62252e-05
	6.61761e-05	0.000126652	7.02443e-05
	0.000123093	9.19729e-05	9.69581e-05
	8.7148e-05	0.000117662	9.97825e-05
	0.000124815	8.12624e-05	8.84186e-05
	0.000101265	0.000147173	0.000159132
	7.35129e-05	0.000140368	0.000133841
	9.33563e-05	0.000110087	0.00014027
	0.000100866	0.000121231	0.000123332
	7.99844e-05	0.000177453	0.000276817
	4.81772e-05	0.000109089	0.000180263
	6.7028e-05	9.96578e-05	0.00016652
	9.74211e-05	9.77009e-05	0.000116884
	0.000188271	0.000130455
	8.15226e-05	0.000183946	0.000182871
	7.09841e-05	0.000131691	0.000127444
	6.34123e-05	0.000116885	0.000184274
	9.55089e-05	0.000131325	0.000108612
	6.97043e-05	0.000129591	0.000177289
	8.35421e-05	0.000132732	0.000176522
	8.17386e-05	0.000124384	0.00014369
	7.00842e-05	0.000142379	0.000199908
	5.86682e-05	9.10688e-05	0.000255419
	7.9104e-05	0.000129689	0.000165353
	5.76707e-05	0.000137421	0.000167649
	8.63022e-05	0.000104815	0.000143205
	5.66675e-05	0.000135694	0.000184257
	8.63783e-05	0.000150103	0.000158025
	7.15604e-05	0.000162963	0.000158024
	7.12069e-05	0.000134678	0.000154418
	9.99927e-05	8.79893e-05	0.000120388
	5.43557e-05	0.000141247	0.000196974
	0.000101955	0.000149525	0.000135204
	8.16751e-05	0.000122769	0.000199633
	8.94056e-05	0.00017542	0.000119727
	0.000126762	0.000141552	0.000136557
	5.33257e-05	0.000133395	0.000146869
	7.03811e-05	0.000115416	0.000137005
	6.28174e-05	0.000102778	0.000111611
	9.90705e-05	0.000113979	0.000126773
	8.893e-05	0.000127258	0.00013327
	4.77814e-05	0.000126935	0.00016535
	6.98508e-05	0.00011443	0.000195038
	9.96568e-05	0.000122155	0.000158498
	6.00676e-05	0.000114962	0.000157058
	7.11912e-05	9.50149e-05	0.00010608
	9.0993e-05	0.000158105	0.000131537
	6.86649e-05	0.000103369	0.000157321
	8.21722e-05	0.000122339	0.000127298
	7.53889e-05	9.33768e-05	0.000155027
	0.000106053	0.000143915	0.000106183
	7.58865e-05	0.000159896	0.000135775
	4.56999e-05	0.000202687	0.0001623
	9.27599e-05	0.000121778	0.000172338
	5.97347e-05	0.000139298	0.000135141
	0.000112735	0.000105433	0.000144273
	0.000114425	0.000122196	0.000120433
	5.81759e-05	0.000130445	0.000111632
	6.21418e-05	0.000107938	0.000130785
	5.52654e-05	0.000107309	0.000136992
	6.4662e-05	0.00017303	0.000128441
	7.77324e-05	0.000164651	0.000112957
	7.56052e-05	0.000135477	0.000139259
	8.03781e-05	0.000132797	0.000108695
	5.35161e-05	0.000142083	0.000117746
	6.28077e-05	0.000104724	0.000116758
	8.74865e-05	0.000171361	0.000151626
	6.61448e-05	0.000148049	0.000145355
	8.11201e-05	0.000116705	0.000127809
	8.67562e-05	0.000160539	0.000121598
	5.81216e-05	0.000108064	0.000165692
	8.0735e-05	0.000148297	0.000153033
	4.94667e-05	0.000147248	0.000134707
	9.13205e-05	0.000106483	0.000142499
	5.32219e-05	9.9783e-05	0.000130876
	0.00010274	0.000138736	0.00011486
	8.23261e-05	0.000127662	0.00010664
	9.69443e-05	0.000132833	0.00011851
	4.28708e-05	9.81252e-05	0.000167433
	6.3268e-05	0.000134298	0.000121946
	7.37411e-05	0.000152767	0.000117945
	9.55144e-05	0.000122016	0.000136151
	9.33614e-05	0.00014817	0.000111677
	7.49815e-05	0.000100496	0.000124491
	9.82221e-05	0.000133469	9.59576e-05
	2.82795e-05	0.000117918	0.000123938
	5.74132e-05	0.000110915	0.000136981
	6.91773e-05	9.38388e-05	0.000136003
	9.67402e-05	0.000190797	0.000149542
	5.92736e-05	0.000127614	0.000167601
	7.54169e-05	0.000130053	0.000123096
	7.63474e-05	0.000124916	8.59459e-05
	8.13935e-05	0.00010326	0.000122934
	7.89833e-05	0.000115704	0.000118018
	0.000128343	0.000141226	0.000117693
	0.000105624	9.06655e-05	0.000219139
	7.51165e-05	0.000152618	0.000168284
	8.8852e-05	0.000159094	0.000173756
	8.48311e-05	0.00010563	0.000217761
	7.6469e-05	0.000110839	0.000115008
	6.608e-05	0.000113778	0.000167844
	8.41982e-05	0.000112511	0.000131297
	6.17668e-05	0.000104765	9.40378e-05
	8.98811e-05	0.000127687	0.000140648
	8.46331e-05	0.000118149	0.000113093
	7.56652e-05	9.26993e-05	0.000132348
	4.88995e-05	0.000119054	0.000131324
	8.81439e-05	0.000120703	0.000113018
	5.60253e-05	0.000132854	0.00012286
	8.77306e-05	0.000127383	0.000159485
	8.58274e-05	0.000106783	0.000123355
	9.70273e-05	0.000125224	0.000129928
	9.35732e-05	0.00013334	0.000138977
	6.9987e-05	9.73551e-05	8.46637e-05
	5.80525e-05	0.00014858	0.000108027
	7.56913e-05	0.000211723	0.000102924
	5.93144e-05	0.000141583	0.00011999
	7.97735e-05	0.000168475	8.13704e-05
	6.95684e-05	0.000185432	0.000109507
	0.000135852	0.000196896	0.000115225
	9.57115e-05	0.000125406	0.000158495
	9.79763e-05	0.000152503	0.000134177
	0.000163943	0.000116236	0.000153202
	6.47714e-05	0.000128113	0.000101108
	6.0635e-05	0.000121815	0.000116019
	3.46866e-05	0.000125198	0.000188668
	7.39275e-05	0.000111438	0.00012588
	6.16973e-05	0.000159909	0.000112097
	7.52105e-05	0.000182102	8.63094e-05
	9.25676e-05	0.000182209	0.000164025
	9.75984e-05	9.50353e-05	0.000120562
	8.5823e-05	0.000153321	0.000125108
	8.98808e-05	0.000207965	8.87107e-05
	7.30491e-05	0.000127184	0.000112007
	8.02323e-05	9.42637e-05	0.000115343
	8.42039e-05	0.000203217	0.000115366
	8.61406e-05	0.00016521	9.63084e-05
	8.07308e-05	0.000154275	0.000116719
	7.39582e-05	0.000136063	0.000115687
	6.85129e-05	0.000155943	0.000142648
	6.35106e-05	0.000116087	0.000103381
	6.08727e-05	0.000117534	0.00011058
	7.41396e-05	0.00014991	0.000108315
	0.0001021	0.000145788	0.00012101
	8.7345e-05	0.000135032	0.000119992
	9.07767e-05	0.000141542	0.000105458
	7.97193e-05	0.000103361	0.000108836
	0.000100068	0.000108105	0.000150518
	7.76996e-05	0.000107575	0.000132096
	6.19338e-05	0.00011661	0.000125767
	8.78489e-05	0.000115599	8.98171e-05
	6.64394e-05	0.000143291	0.000136411
	7.34226e-05	0.000144828	0.000107465
	6.72086e-05	0.000170918	0.000124686
	8.63127e-05	0.000112085	0.000124021
	7.10166e-05	0.000153177	0.000130088
	5.2476e-05	0.000110919	0.000118546
	8.06572e-05	9.99782e-05	0.000106916
	5.11363e-05	0.00015554	0.000125034
	8.72956e-05	0.000109813	0.000131
	9.9278e-05	0.000132987	0.000139993
	0.000140791	0.000138466	9.23239e-05
	4.30172e-05	0.000106699	0.000159153
	0.000117689	0.000115402	0.000121252
	8.76969e-05	9.28665e-05	0.000111918
	9.34961e-05	9.364e-05	0.0001498
	6.29942e-05	0.000120428	0.000100308
	0.000112249	9.47326e-05	0.000198494
	7.0683e-05	0.000103189	0.000107533
	6.04169e-05	0.000155558	0.000102394
	0.000105714	0.000203455	0.000115145
	0.000177643	9.63949e-05	0.00014929
	4.46885e-05	8.80963e-05	0.000126271
	7.72391e-05	0.000101335	0.000144949
	0.00011822	0.000114482	0.000137292
	9.96403e-05	8.11883e-05	9.97108e-05
	8.70947e-05	0.000104503	0.000134135
	0.000112109	0.000148587	0.000112461
	7.46235e-05	0.00025379	0.000175418
	0.000122765	0.000115714	0.00012107
	0.000115585	0.000211477	0.000116446
	6.9463e-05	6.94283e-05	0.000145849
	0.000112076	0.000115749	0.000109135
	0.000102133	0.000105048	0.000123997
	6.77835e-05	9.68838e-05	0.00012841
	0.000133904	0.000137655	0.000128609
	8.0236e-05	0.000142962	0.00013267
	6.72117e-05	9.87529e-05	0.000158314
	0.000101848	7.90156e-05	0.000101212
	9.06077e-05	5.72467e-05	0.000107354
	7.13792e-05	0.000151596	9.27059e-05
	6.31485e-05	0.0002209	9.05346e-05
	9.24875e-05	0.000253357	9.6324e-05
	0.000139747	0.000104196	9.69207e-05
	0.000132139	0.000121921	0.000115878
	0.000124311	9.86958e-05	8.52958e-05
	0.000103479	9.43921e-05	0.000126967
	0.000109325	0.000111682	0.00014806
	7.09644e-05	0.000139912	0.000109015
	0.000160311	0.000155772	0.00017711
	0.000114313	0.000177438	9.27924e-05
	0.00016509	0.000129369	0.00016555
	8.85756e-05	0.000103692	9.94796e-05
	0.000149009	0.000128343	9.1611e-05
	8.54637e-05	0.000142143	0.000114641
	0.000182099	0.000107207	9.17675e-05
	0.000143313	0.000127438	8.84078e-05
	9.63459e-05	8.61875e-05	9.17157e-05
	0.000137014	0.000135603	8.56554e-05
	0.000153944	0.000124255	0.000103107
	0.000162774	0.00015173	0.000108147
	8.45621e-05	9.40993e-05	7.92606e-05
	7.97225e-05	0.000100598	9.85981e-05
	0.000141192	6.98837e-05	0.000114502
	0.000132377	8.05952e-05	0.000107
	9.34661e-05	0.000109111	0.000101976
	0.000129845	7.71874e-05	0.000124957
	0.000121533	0.00014855	0.000151322
	0.000118594	9.05898e-05	9.18481e-05
	7.71425e-05	0.000127185	9.10096e-05
	0.000154418	0.000122388	9.84014e-05
	8.6921e-05	0.000109818
	9.47652e-05	0.000191994
	0.000126103	9.00577e-05
	0.000111392	0.000150873
	0.000113013	7.60243e-05
	0.000189102	8.98041e-05
	8.53019e-05	8.96813e-05
	8.77307e-05	0.000102429
	0.000135087	0.000106671
	9.49657e-05	0.000117974
	0.000148036	0.000146939
	0.000135649	8.07514e-05
	0.000142526	0.000109953
	0.000146667	9.80076e-05
	8.33022e-05	9.20177e-05
	0.000148796	7.76876e-05
	0.000103719	0.000115329
	0.000107311	8.08855e-05
	8.4636e-05	9.19364e-05
	0.000173628	0.000107421
	7.61649e-05	0.000126341
	0.000194939	0.000143175
	0.000111747	9.19647e-05
	0.000154742	0.000100139
	0.000103934	0.000171265
	0.000143234	8.28156e-05
	8.98314e-05	0.000107342
	6.41279e-05	0.000117914
	0.000115631	9.89419e-05
	0.000103505	0.000117353
	0.000132516	0.00010854
	0.000112616	0.000188516
	8.01515e-05	0.000140003
	8.02188e-05	0.000141049
	9.09547e-05	0.000149565
	9.86342e-05	0.000193372
	6.98181e-05	0.000152814
	0.000149616	9.88811e-05
	9.11498e-05	0.000125884
	0.000109933	8.39968e-05
	0.00011443	0.000141297
	0.000156276	0.000102625
	9.40847e-05	0.000189919
	0.000106075	7.79057e-05
	0.000177051	0.000106339
	9.57721e-05	8.96089e-05
	9.57516e-05	0.000168218
	0.000132294	8.76751e-05
	7.92626e-05	0.00011207
	0.00010579	0.000170733
	0.000100322	8.44427e-05
	0.000143008	0.000193238
	0.000136326	0.000102956
	0.000123391	0.000148995
	7.71179e-05	9.71867e-05
	0.000132363	0.000172345
	0.000139709	0.000121997
	0.000220509	0.000106231
	0.000106751	0.000139112
	0.000100436	0.000133427
	8.10211e-05	7.98525e-05
	0.000100259	8.52658e-05
	0.000110362	0.000118288
	0.000100897	8.85082e-05
	0.00014239	0.00010672
	0.000100551	9.40256e-05
	9.82476e-05	0.000121731
	0.000115181	9.81169e-05
	9.24575e-05	0.000102578
	9.05876e-05	9.51907e-05
	0.000107137	0.000176958
	0.000122242	0.000100841
	0.000100951	0.000131287
	0.000110745	0.000100945
	8.58691e-05	0.000242496
	0.000133958	0.000109419
	0.00010021	0.000149411
	8.06099e-05	9.80413e-05
	9.81868e-05	7.02245e-05
	0.000119032	0.000102821
	0.000115244	7.35438e-05
	8.27544e-05	0.000136971
	0.000135069	0.000157231
	0.000172651	0.000100931
	0.000109806	9.1941e-05
	0.000106597	0.000112442
	0.000159688	0.000154751
	0.000119771	0.000135033
	9.73306e-05	7.29281e-05
	9.55959e-05	8.76252e-05
	7.63087e-05	0.000156243
	0.000154326	0.00011504
	0.000127792	0.000128581
	0.0001067	0.000107428
	0.000144257	0.000152734
	0.000114563	9.59928e-05
	8.49921e-05	8.89851e-05
	6.31688e-05	0.000113595
	7.91168e-05	9.64361e-05
	0.000105021	0.000100362
	6.46509e-05	0.000129303
	0.000109274	0.000189788
	0.000131446	0.000152043
	8.89957e-05	0.000108012
	0.000110857	9.61991e-05
	0.000111806	0.000137421
	8.9133e-05	9.20752e-05
	7.48743e-05	0.00010861
	9.99726e-05	0.000117188
	0.000122318	9.82434e-05
	0.00010497	0.000101393
	0.000126781	0.000124961
	0.000140189	9.42528e-05
	9.33736e-05	9.53363e-05
	0.000111441	9.43225e-05
	8.78816e-05	0.000139439
	0.000127464	8.46753e-05
	6.25045e-05	0.00014593
	9.81309e-05	0.000101835
	9.45881e-05	0.000169783
	0.000129866	0.000113985
	9.2557e-05	0.000204744
	7.52578e-05	8.08087e-05
	7.88915e-05	0.000111073
	8.15535e-05	0.000137866
	8.08384e-05	6.31051e-05
	8.86436e-05	9.47926e-05
	6.64326e-05	0.000105582
	0.000123637	0.000140653
	7.77031e-05	0.000141133
	0.000127567	0.000174658
	9.0094e-05	0.000131351
	7.23647e-05	0.000155166
	0.000156916	8.03628e-05
	8.66697e-05	0.000108043
	0.000112157	0.000114384
	7.27896e-05	0.000137091
	8.05067e-05	9.25437e-05
	9.35952e-05	0.000105227
	9.6724e-05	0.000136613
	7.37702e-05	8.42661e-05
	0.000100954	9.6257e-05
	8.50256e-05	0.000165273
	0.000112324	0.000143638
	7.7639e-05	7.84585e-05
	7.71487e-05	0.000130627
	9.98512e-05	0.000101984
	8.80944e-05	0.000108043
	8.17481e-05	7.64406e-05
	0.000108554	0.000151348
	0.000148738	0.000103693
	8.2238e-05	0.000138068
	9.72448e-05	0.000152096
	9.70253e-05	0.000145294
	8.64437e-05	0.000139918
	0.000129394	0.000201388
	9.95927e-05	0.000119493
	8.80137e-05	0.000101982
	9.5622e-05	0.000120741
	0.000157198	8.36491e-05
	8.34166e-05	0.0001484
	7.5155e-05	0.000188351
	8.25473e-05	0.000108127
	0.000148673	7.54251e-05
	8.57325e-05	8.09923e-05
	6.94245e-05	0.000125921
	8.20293e-05	9.61465e-05
	0.000143634	0.000128799
	8.54266e-05	0.000116606
	7.43191e-05	0.000185848
	0.000136385	0.000184096
	7.27179e-05	0.000190303
	8.12438e-05	9.70203e-05
	7.39856e-05	0.000148981
	8.83247e-05	0.000142705
	0.000135835	0.000123764
	0.000113517	9.47039e-05
	0.000105001	0.000152725
	0.000101791	0.000108584
	0.000129421	0.000266661
	7.2362e-05	0.000139926
	8.47721e-05	8.80208e-05
	9.87525e-05	0.000188194
	6.51528e-05	0.000102496
	0.000122538	0.000110283
	5.5814e-05	0.000106291
	0.000115847	0.000145395
	9.27352e-05	0.000115841
	0.000111506	0.000237046
	0.000179792	0.000174565
	9.97675e-05	9.80078e-05
	8.11685e-05	0.000159244
	9.27762e-05	8.90608e-05
	0.000134646	0.000117156
	7.59501e-05	0.000124859
	8.45461e-05	0.000150129
	7.72571e-05	0.000211723
	0.000125537	0.000143613
	0.000120959	0.000168475
	0.000121384	0.0001785
	9.49043e-05	0.000196896
	8.16548e-05	0.000125406
	0.00010273	0.00015278
	0.000101806	0.0001166
	0.000117774	0.000132135
	9.19068e-05	0.000119475
	9.7139e-05	0.000125198
	9.08349e-05	0.000111276
	0.00010216	0.000159909
	0.000100466	0.000182102
	0.000115989	0.000181661
	0.000110374	9.94408e-05
	0.000129036	0.000153935
	8.85204e-05	0.000207965
	0.000105507	0.000126726
	0.000119028	9.34695e-05
	8.70223e-05	0.000203506
	8.09818e-05	0.00016581
	9.38931e-05	0.000151774
	0.000113161	0.000146729
	9.10699e-05	0.000155943
	9.12036e-05	9.9557e-05
	9.00823e-05	0.000117534
	7.09167e-05	0.000150086
	0.000119733	0.000144065
	8.18649e-05	0.000133561
	7.05621e-05	0.000139664
	9.25123e-05	0.00010357
	0.000137357	0.000101211
	9.12124e-05	0.000105684
	8.7778e-05	0.000119452
	0.000131341	0.000112086
	0.000105979	0.000143291
	9.34276e-05	0.000141709
	0.000101502	0.000169316
	6.80478e-05	0.000106632
	0.000105703	0.000148961
	0.000128019	0.000109868
	0.000110743	9.91976e-05
	0.000121947	0.000108838
	7.62133e-05	0.000105391
	8.92576e-05	0.000132987
	7.79856e-05	0.00013486
	0.000120789	0.000104218
	0.000119682	0.000114286
	7.66266e-05	9.58214e-05
	8.60402e-05	9.89041e-05
	0.00010734	0.000118621
	0.000118271	9.58968e-05
	0.000103341	0.000102429
	0.000118467	0.000155558
	0.000107537	0.000203455
	8.88027e-05	9.51315e-05
	0.000109603	8.43533e-05
	0.000117971	9.78175e-05
	6.99082e-05	0.000100956
	8.06478e-05	7.85534e-05
	0.000111577	0.000104915
	0.000106609	0.000142816
	7.16405e-05	0.00025379
	0.000147824	0.000106543
	0.000132943	0.000199852
	0.000113119	7.69115e-05
	0.000106428	0.00011182
	0.0001536	9.86601e-05
	9.26219e-05	9.68809e-05
	0.000102544	0.000139519
	0.000116193	0.000141546
	8.70404e-05	8.83255e-05
	0.000108	7.37369e-05
	0.000124097	5.51686e-05
	8.85532e-05	0.000149315
	0.00012621	0.0002209
	0.000100683	0.000253357
	6.73808e-05	0.000103255
	5.95214e-05	0.000119851
	9.51441e-05	9.02591e-05
	6.55277e-05	8.98315e-05
	0.000119776	0.000110272
	0.000128872	0.000139912
	9.00074e-05	0.000155772
	0.000103966	0.000177137
	0.000116078	0.00012428
	8.74577e-05	9.68483e-05
	8.23047e-05	0.000124451
	0.000111575	0.000126293
	0.000106332	0.000104765
	0.000110552	0.000125111
	9.30414e-05	8.08346e-05
	0.000163186	0.000133633
	9.97788e-05	0.000124648
	7.87329e-05	0.000146966
	0.000120368	9.11752e-05
	0.000111308	0.000100293
	9.94466e-05	7.18913e-05
	0.00010871	7.54305e-05
	9.29495e-05	0.000107975
	0.000100861	7.60948e-05
	0.000165562	0.000147615
	6.27473e-05	8.64612e-05
	0.000132427	0.000127185
	0.000100667	0.000112536
	0.000103949	0.000109818
	0.000155527	0.000164087
	9.95252e-05	9.00577e-05
	8.44688e-05	0.000146916
	0.000121052	6.88721e-05
	9.16325e-05	8.99427e-05
	0.00011957	8.04108e-05
	0.000132341	9.24099e-05
	0.000100005	0.000105901
	0.000127459	0.00011354
	0.000206516	0.000122383
	6.7577e-05	8.45609e-05
	9.16087e-05	9.24854e-05
	0.000116872	9.31797e-05
	0.00010533	9.13711e-05
	0.000191932	7.76876e-05
	7.38731e-05	0.0001136
	0.000112199	7.61303e-05
	8.93326e-05	8.46861e-05
	0.000141439	0.000101375
	0.000101731	0.000126341
	0.000167264	0.000131844
	7.26768e-05	8.67798e-05
	0.000106167	0.000100323
	0.000116717	0.000141332
	8.06827e-05	8.27997e-05
	0.000108908	9.97673e-05
	0.000112115	9.41496e-05
	7.57729e-05	9.76285e-05
	7.18092e-05	0.000112484
	9.54094e-05	9.91339e-05
	0.000143219	0.000113432
	9.75755e-05	0.000129638
	0.000102684	0.0001398
	9.84356e-05	0.000140338
	9.29633e-05	0.000171083
	0.000128334	0.000135865
	8.62569e-05	9.47044e-05
	0.000102362	0.000119239
	7.20539e-05	7.6391e-05
	7.43212e-05	0.000130434
	7.58195e-05	9.59085e-05
	6.17558e-05	0.000168041
	8.57673e-05	7.6577e-05
	6.52582e-05	8.43119e-05
	8.69632e-05	8.56256e-05
	6.8668e-05	0.000133353
	7.14951e-05	8.54974e-05
	9.75701e-05	0.00010729
	7.35987e-05	0.00013106
	6.60753e-05	8.41893e-05
	7.5856e-05	0.000171156
	8.6301e-05	9.32429e-05
	0.000119361	0.000132045
	6.65284e-05	9.32967e-05
	6.79301e-05	0.000153195
	6.32653e-05	0.000111343
	6.81384e-05	9.43709e-05
	9.7875e-05	0.000134674
	8.02569e-05	0.0001256
	0.000136542	8.02429e-05
	0.000206419	6.96354e-05
	0.000141425	0.00011645
	0.000132941	8.85082e-05
	0.000143131	0.00010533
	0.000108996	9.40477e-05
	8.74326e-05	0.000115785
	0.000243598	9.83136e-05
	9.74741e-05	9.76245e-05
	0.000140082	8.97282e-05
	0.000136409	0.000174393
	0.0001571	9.59849e-05
	9.89072e-05	0.00012791
	0.000119706	0.000101289
	0.000223548	0.000242496
	0.000102524	0.000106553
	0.000156134	0.000148082
	0.000101855	9.45419e-05
	0.000116292	6.99831e-05
	0.0001219	9.5489e-05
	0.000117852	7.21625e-05
	0.000100848	0.000136971
	0.000198534	0.000138296
	8.84652e-05	8.17502e-05
	0.000191905	9.14545e-05
	0.000108034	9.99843e-05
	0.000148902	0.000142642
	0.000141607	0.000119958
	0.00013378	6.28145e-05
	0.00014074	8.48076e-05
	0.000101915	0.000143152
	0.000102762	0.000114984
	0.000156798	0.000125234
	0.000117979	9.42368e-05
	0.000154276	0.000150348
	0.000159772	8.20024e-05
	0.000115108	8.40813e-05
	0.000126369	9.96047e-05
	0.000129528	9.3709e-05
	8.44662e-05	9.97963e-05
	0.000125451	0.000128055
	0.000142011	0.000184207
	9.71058e-05	0.000135763
	0.000158009	0.000106042
	0.000147715	9.03592e-05
	0.000114999	0.000129535
	0.00015152	8.7519e-05
	0.000151283	9.99975e-05
	0.000180812	0.000107556
	0.000139544	9.47031e-05
	0.000117137	9.90454e-05
	8.70549e-05	0.000115702
	9.04795e-05	9.35818e-05
	0.000127281	9.40349e-05
	0.00012252	9.2388e-05
	6.64618e-05	0.000136001
	0.000127055	6.83995e-05
	7.48815e-05	0.000142439
	8.86069e-05	9.85357e-05
	0.000121477	0.000161325
	0.00014354	9.41175e-05
	0.000117815	0.000192845
	0.000107286	7.64878e-05
	5.74272e-05	0.000108552
	0.000108162	0.000137498
	8.59236e-05	6.33633e-05
	0.000103935	8.49107e-05
	9.61392e-05	0.000101438
	0.000134641	0.000134994
	0.000104515	0.000141133
	0.000115905	0.000173704
	6.70996e-05	0.00012528
	9.20926e-05	0.000147306
	0.00013711	7.86467e-05
	0.000106826	0.000103273
	0.000113509	0.00011199
	8.35474e-05	0.000123871
	0.000114026	8.84627e-05
	9.10827e-05	9.81541e-05
	8.97641e-05	0.000129159
	0.000107293	8.31654e-05
	8.50929e-05	9.44806e-05
	7.66869e-05	0.000165273
	0.000118963	0.000135365
	8.98591e-05	7.71854e-05
	7.26549e-05	0.000120695
	7.79949e-05	0.000100554
	8.46569e-05	0.000106904
	8.33464e-05	7.60769e-05
	7.36483e-05	0.000138997
	0.000111483	0.000102166
	9.73886e-05	0.000126357
	7.41187e-05	0.000147973
	8.09203e-05	0.000129335
	9.04914e-05	0.000137671
	0.000126893	0.000187733
	8.81464e-05	0.000102923
	8.44836e-05	9.69255e-05
	7.60582e-05	0.000113218
	7.60762e-05	7.90141e-05
	8.79924e-05	0.000140977
	8.22133e-05	0.000182592
	9.69312e-05	0.000103504
	8.6711e-05	7.18622e-05
	0.00010059	7.9393e-05
	0.000101944	0.000108651
	7.12753e-05	9.35132e-05
	0.00023966	0.000121093
	7.4588e-05	0.000108188
	9.18801e-05	0.000166602
	8.04522e-05	0.000120436
	0.000100672	0.000160878
	7.92127e-05	9.58702e-05
	0.000124572	0.00013244
	9.86166e-05	0.000129361
	8.44274e-05	0.000124471
	9.1253e-05	9.14358e-05
	8.09911e-05	0.000148039
	6.35286e-05	8.86702e-05
	8.21031e-05	0.000266661
	6.44853e-05	0.000129767
	0.000104034	8.72181e-05
	7.44213e-05	0.000167099
	6.48521e-05	9.845e-05
	0.000127389	0.000104029
	0.000100469	0.000100549
	6.43328e-05	0.000145395
	6.7081e-05	0.000115841
	7.60525e-05	0.000224179
	7.17029e-05	0.000174565
	6.70694e-05	9.75675e-05
	7.25313e-05	0.000132194
	9.74439e-05	8.59574e-05
	9.1129e-05	8.56379e-05
	0.000134724	0.00011612
	0.000118078
	0.000113915
	0.000137149
	0.000117359
	0.000133778
	0.000102063
	0.000100797
	0.000129694
	8.17867e-05
	0.000127078
	0.000104046
	9.4849e-05
	0.000205865
	0.000146575
	0.00020742
	0.00014327
	9.79152e-05
	8.6746e-05
	0.000104659
	0.000157845
	0.000122088
	7.47481e-05
	0.000123582
	0.000121848
	9.90917e-05
	0.000139842
	0.000194626
	0.000128515
	0.000101108
	9.70176e-05
	0.000199378
	5.85064e-05
	5.48176e-05
	7.1824e-05
	5.40228e-05
	9.97558e-05
	0.000115424
	9.20348e-05
	0.00010252
	6.66745e-05
	8.82584e-05
	5.84716e-05
	6.91612e-05
	0.000127928
	0.000332042
	8.41916e-05
	0.000157648
	8.29753e-05
	0.000144862
	9.08912e-05
	8.45972e-05
	0.000241208
	0.000206343
	9.61332e-05
	8.50758e-05
	0.000106992
	9.55003e-05
	0.000110019
	0.000118701
	0.000105486
	0.000127221
	0.000117975
	0.000136669
	7.61231e-05
	8.86911e-05
	0.000110079
	9.17167e-05
	0.000158662
	7.10859e-05
	0.000127474
	0.000104874
	8.40089e-05
	0.00010506
	0.000128825
	0.000161616
	0.000111308
	8.97818e-05
	0.000126674
	0.000105974
	8.54649e-05
	0.000107881
	8.28038e-05
	8.77549e-05
	8.24037e-05
	0.000160694
	0.000155832
	0.000171461
	9.28633e-05
	0.000118926
	0.000109161
	9.19755e-05
	8.72937e-05
	0.000107326
	0.000109031
	6.71943e-05
	0.000150249
	9.01726e-05
	9.02197e-05
	7.50807e-05
	0.000110297
	8.88777e-05
	6.19178e-05
	7.49314e-05
	4.91241e-05
	8.4875e-05
	8.43687e-05
	4.92698e-05
	0.0001019
	8.73766e-05
	5.96651e-05
	5.2727e-05
	8.18922e-05
	0.000127982
	6.56249e-05
	8.28488e-05
	0.000104462
	9.11492e-05
	0.000183039
	5.9341e-05
	9.91261e-05
	8.97009e-05
	7.03867e-05
	0.00011712
	8.93785e-05
	7.1462e-05
	0.000118104
	8.51569e-05
	0.000107758
	0.000108654
	8.50207e-05
	0.000128768
	0.000102391
	9.1205e-05
	9.46461e-05
	7.7386e-05
	8.12089e-05
	9.2021e-05
	9.76385e-05
	0.000140081
	6.40815e-05
	0.00028837
	0.000156955
	0.000167241
	0.000122182
	7.64297e-05
	0.000142406
	0.000103866
	0.000126732
	6.70894e-05
	0.000103508
	7.77904e-05
	6.79209e-05
	0.000121931
	0.000133465
	9.40236e-05
	0.000280282
	0.00014789
	0.000136918
	0.00011094
	0.000122744
	0.000143664
	0.000109113
	0.00012451
	0.000111015
	8.78043e-05
	0.000126133
	0.000160089
	9.28806e-05
	0.000169134
	0.000193682
	0.000119123
	0.000116198
	0.000137704
	0.000165954
	0.000118905
	0.000125176
	0.000103265
	0.000119085
	0.000149943
	0.000129214
	0.00011717
	0.000122169
	0.000126087
	8.24158e-05
	0.000125575
	0.000205075
	9.55978e-05
	0.000125777
	0.000123175
	0.000138802
	0.000124881
	0.000110447
	9.67404e-05
	0.000110959
	9.96744e-05
	0.000177311
	6.98672e-05
	0.000105645
	0.00012024
	0.000109389
	0.000131096
	0.000129715
	8.8615e-05
	0.000161206
	0.00021046
	0.000119421
	6.61646e-05
	0.000128736
	0.000120673
	0.000127795
	8.4714e-05
	9.89615e-05
	0.000103332
	7.60664e-05
	8.37916e-05
	0.00011697
	5.96688e-05
	7.72391e-05
	7.38498e-05
	0.000103049
	0.000120747
	9.68332e-05
	8.26033e-05
	0.000108977
	5.78532e-05
	0.000131109
	8.52962e-05
	0.000123454
	7.59193e-05
	7.37354e-05
	8.44379e-05
	8.70392e-05
	0.000123224
	0.000112244
	8.038e-05
	9.55551e-05
	8.73601e-05
	9.25586e-05
	0.00012269
	0.000134632
	9.09398e-05
	0.000113364
	0.000137625
	0.000106817
	0.000128734
	0.000167869
	5.36679e-05
	8.33837e-05
	0.000106807
	0.000100202
	8.5116e-05
	8.52151e-05
	6.37555e-05
	0.000104813
	9.93129e-05
	7.42956e-05
	0.000158082
	9.95973e-05
	0.000135574
	0.000120861
	9.19291e-05
	0.000125485
	9.05901e-05
	7.97255e-05
	8.51295e-05
	0.000121132
	0.0001063
	7.69262e-05
	0.000100637
	0.000110989
	0.00013369
	0.000112871
	0.000103079
	0.000134423
	0.0001048
	9.81627e-05
	0.00010623
	7.1084e-05
	0.0001527
	0.000160023
	8.49833e-05
	0.000151366
	7.74118e-05
	0.000160612
	7.96177e-05
	8.38941e-05
	0.000138781
	7.61217e-05
	6.87487e-05
	7.42053e-05
	0.000104686
	6.42898e-05
	0.000150655
	6.09593e-05
	8.56657e-05
	0.000109638
	8.87109e-05
	0.000194209
	0.000110638
	6.95091e-05
	8.26008e-05
	8.8095e-05
	0.000101632
	6.02468e-05
	0.000115409
	9.43077e-05
	5.55346e-05
	5.78836e-05
	0.000130773
	0.000125573
	8.99819e-05
	9.43671e-05
	8.52871e-05
	7.66832e-05
	9.16423e-05
	0.000161354
	7.96311e-05
	7.99986e-05
	6.03922e-05
	0.000133868
	9.2378e-05
	9.33257e-05
	8.84926e-05
	6.87531e-05
	6.82917e-05
	0.000131519
	0.000150953
	9.62144e-05
	7.43945e-05
	0.000103855
	0.000107719
	0.000127229
	9.30097e-05
	9.24554e-05
	7.63042e-05
	7.83557e-05
	8.34788e-05
	0.000106598
	0.000182607
	7.59995e-05
	8.02591e-05
	8.7897e-05
	7.89768e-05
	9.65206e-05
	8.91467e-05
	9.90839e-05
	8.67192e-05
	8.182e-05
	9.98241e-05
	8.11402e-05
	9.22521e-05
	7.43663e-05
	0.000180539
	8.93928e-05
	0.000202517
	0.000150435
	0.000116749
	0.00017297
	9.18645e-05
	8.16734e-05
	0.000139417
	9.183e-05
	0.000115401
	8.8602e-05
	8.6371e-05
	0.000139928
	7.67179e-05
	0.000107246
	0.000151704
	8.63946e-05
	0.000105981
	0.000133834
	0.000118677
	8.83175e-05
	0.00016715
	8.75283e-05
	0.000145487
	0.000154118
	9.55803e-05
	0.000175963
	0.000108509
	0.000108021
	7.30151e-05
	0.000163974
	8.51484e-05
	0.000127667
	0.000239799
	0.000121068
	9.37744e-05
	9.58372e-05
	0.00010399
	0.000106306
	0.000154477
	0.000131749
	8.06695e-05
	7.4455e-05
	0.000119477
	0.000136665
	0.000133087
	0.00010298
	0.000138175
	0.000154576
	0.000134256
	0.000124898
	9.47877e-05
	0.000149358
	9.30958e-05
	9.05884e-05
	0.000141651
	0.000139554
	0.000186499
	0.000165695
	0.00012413
	0.000133969
	7.07689e-05
	0.000145875
	0.00011083
	0.000100371
	8.52856e-05
	0.000119275
	0.000122673
	0.000168366
	0.000143329
	0.000144906
	0.000178201
	0.000113664
	0.000262815
	0.00011888
	0.000131808
	0.000115158
	9.93406e-05
	0.00016268
	0.000114447
	7.79084e-05
	0.000132388
	0.000113251
	9.61784e-05
	0.000128915
	0.000178069
	0.000119894
	8.35388e-05
	0.000122285
	7.81278e-05
	0.000237765
	0.000158718
	7.91597e-05
	0.000129797
	0.000133326
	0.000113079
	9.77373e-05
	7.87273e-05
	6.49289e-05
	0.000228686
	9.63135e-05
	0.000104298
	0.000147828
	0.000138031
	0.00010461
	6.68647e-05
	8.98732e-05
	9.87953e-05
	9.92894e-05
	0.000159742
	0.00015725
	0.000103164
	0.000144119
	0.000140483
	8.19125e-05
	6.31568e-05
	8.03412e-05
	0.000160782
	8.85071e-05
	7.56171e-05
	0.000100259
	0.000103966
	0.00011875
	9.23783e-05
	9.91615e-05
	8.33103e-05
	0.000102553
	5.53524e-05
	0.000161177
	7.04808e-05
	0.0001442
	6.38002e-05
	0.000101506
	7.3919e-05
	0.000106215
	0.000102758
	5.95749e-05
	5.60162e-05
	8.85053e-05
	0.000103704
	9.3567e-05
	6.47821e-05
	0.000139646
	8.04537e-05
	0.000145633
	0.00013533
	0.000142189
	8.55816e-05
	0.000147198
	0.000111749
	7.49707e-05
	7.49363e-05
	0.000111249
	9.98199e-05
	6.20916e-05
	0.000125421
	0.00018501
	7.16695e-05
	8.12713e-05
	9.89136e-05
	8.13896e-05
	5.91146e-05
	0.000128743
	9.86149e-05
	9.39773e-05
	7.75847e-05
	8.69906e-05
	5.37998e-05
	7.21033e-05
	9.7351e-05
	0.000105769
	0.000116115
	0.000121867
	8.1083e-05
	9.6831e-05
	0.000110657
	0.000124765
	9.80311e-05
	6.3595e-05
	8.04279e-05
	7.83247e-05
	8.6241e-05
	0.000111382
	0.000101834
	0.000115535
	8.77224e-05
	6.90473e-05
	7.33363e-05
	6.72895e-05
	0.000179876
	9.98695e-05
	0.000163733
	7.24693e-05
	0.000145173
	0.000119982
	8.67014e-05
	0.000113168
	0.000101634
	8.75828e-05
	8.97082e-05
	0.000159107
	0.000142347
	0.000118362
	6.5661e-05
	0.000100956
	6.13675e-05
	0.000119053
	9.43734e-05
	0.000163053
	0.000115224
	9.93179e-05
	9.26879e-05
	9.01278e-05
	9.47487e-05
	0.000100029
	0.000115455
	0.00010633
	0.000108066
	0.000119595
	0.000109332
	0.000118959
	0.000104082
	8.45951e-05
	0.000211566
	6.4354e-05
	0.00011278
	9.26527e-05
	0.00017696
	9.41625e-05
	0.00012471
	0.000127858
	9.11364e-05
	0.000141065
	0.00013853
	9.52991e-05
	0.000263924
	0.000135834
	0.000137736
	0.00016306
	6.96575e-05
	6.14211e-05
	0.000106796
	0.000151815
	0.000101494
	0.000118112
	0.000195503
	0.000126792
	6.24365e-05
	0.000127435
	5.53772e-05
	0.000214308
	9.40547e-05
	0.000135341
	0.000124121
	0.00014718
	8.70833e-05
	9.57126e-05
	0.000128712
	4.84361e-05
	8.7417e-05
	0.00012046
	6.66867e-05
	0.000117885
	8.91257e-05
	7.17618e-05
	0.000121124
	0.000122874
	7.46975e-05
	7.85057e-05
	0.000135534
	8.7488e-05
	6.48575e-05
	9.15812e-05
	0.000124488
	9.60114e-05
	0.000162193
	8.68875e-05
	6.01814e-05
	0.000109405
	8.11653e-05
	0.000175632
	0.000155053
	0.000108419
	0.000151248
	7.28639e-05
	0.000147691
	6.76978e-05
	8.97333e-05
	0.00010267
	0.000131343
	0.000121495
	0.00013131
	9.73939e-05
	6.98494e-05
	0.000109932
	0.0001064
	8.73646e-05
	0.000111166
	0.000102013
	0.000101719
	0.00011807
	9.97607e-05
	7.53989e-05
	0.000118063
	9.01538e-05
	0.000123325
	0.000109368
	0.000133139
	0.000144071
	0.000167852
	0.000116723
	0.000101703
	7.93092e-05
	8.10917e-05
	0.00014641
	0.000106576
	7.08905e-05
	9.8853e-05
	6.45252e-05
	0.000103179
	0.000138886
	4.76242e-05
	8.05803e-05
	7.74527e-05
	8.15508e-05
	9.06346e-05
	7.97773e-05
	0.000108052
	9.03451e-05
	4.28494e-05
	7.61465e-05
	5.81864e-05
	5.22585e-05
	9.09917e-05
	8.47357e-05
	8.33651e-05
	7.12953e-05
	6.41138e-05
	7.85006e-05
	7.82458e-05
	5.95714e-05
	7.37306e-05
	5.75545e-05
	7.24216e-05
	8.19182e-05
	6.68957e-05
	6.74969e-05
	6.40286e-05
	0.000103555
	6.23373e-05
	0.000104929
	0.000101886
	9.23919e-05
	0.000101664
	9.90082e-05
	9.38361e-05
	6.28396e-05
	0.000121744
	5.90074e-05
	8.222e-05
	9.55717e-05
	0.00012982
	8.5126e-05
	8.46606e-05
	0.000110354
	0.000126351
	6.39843e-05
	0.00012934
	8.41397e-05
	5.89266e-05
	0.000123244
	9.04362e-05
	7.16519e-05
	5.77677e-05
	6.78952e-05
	6.96809e-05
	0.000107968
	8.62732e-05
	8.33876e-05
	6.72355e-05
	0.000105777
	5.50848e-05
	6.80744e-05
	9.20549e-05
	4.77683e-05
	0.000119518
	6.66768e-05
	6.62544e-05
	7.36136e-05
	8.2713e-05
	9.95375e-05
	7.80009e-05
	9.16253e-05
	6.95062e-05
	8.71922e-05
	6.40931e-05
	7.16628e-05
	0.000200575
	7.91421e-05
	6.65448e-05
	7.0245e-05
	7.6222e-05
	0.000103031
	0.00012634
	6.47599e-05
	7.89802e-05
	0.000109089
	7.24967e-05
	7.57661e-05
	0.000137111
	8.5492e-05
	7.3557e-05
	7.6925e-05
	5.93297e-05
	7.26909e-05
	8.96895e-05
	9.60984e-05
	0.000126248
	8.02539e-05
	7.56528e-05
	9.42108e-05
	6.80612e-05
	6.96164e-05
	6.25798e-05
	8.69224e-05
	7.48187e-05
	7.19666e-05
	8.12526e-05
	6.63072e-05
	8.42718e-05
	5.28422e-05
	7.49373e-05
	5.70915e-05
	0.000141878
	8.18861e-05
	9.37516e-05
	6.11737e-05
	3.42057e-05
	3.65695e-05
	5.20431e-05
	5.34566e-05
	4.07964e-05
	5.28526e-05
	3.6135e-05
	4.39245e-05
	0.000122153
	0.000141151
	6.57458e-05
	9.8084e-05
	7.22072e-05
	5.60607e-05
	6.33122e-05
	4.96216e-05
	6.99502e-05
	5.52349e-05
	7.5863e-05
	9.10268e-05
	6.00665e-05
	6.67135e-05
	0.000102092
	5.96213e-05
	4.76337e-05
	0.000100983
	0.00015421
	4.81881e-05
	9.28162e-05
	5.92952e-05
	3.45794e-05
	0.000138323
	8.51172e-05
	8.76873e-05
	0.000114236
	7.78927e-05
	7.12925e-05
	5.97484e-05
	5.49494e-05
	7.24513e-05
	3.85514e-05
	4.84163e-05
	4.24443e-05
	6.09084e-05
	9.22045e-05
	8.59837e-05
	5.88885e-05
	4.6145e-05
	0.000101364
	5.73515e-05
	5.12979e-05
	4.57403e-05
	4.46629e-05
	0.000130502
	5.07397e-05
	6.19379e-05
	5.18459e-05
	8.72307e-05
	6.37947e-05
	5.36552e-05
	6.246e-05
	5.33837e-05
	5.39533e-05
	5.66774e-05
	5.7898e-05
	8.09293e-05
	8.67842e-05
	5.67523e-05
	4.9726e-05
	6.01679e-05
	6.61627e-05
	8.6506e-05
	7.6993e-05
	6.59979e-05
	5.97711e-05
	0.000108702
	7.15534e-05

## Sheet: Figure 3D
Split half stability	LS	dCA1	dCA3
	0.0983494	0.758706	0.605399
	0.661116	0.876028	0.753247
	0.249464	0.913098	0.956977
	0.381423	0.806754	0.838233
	0.31992	0.878799	0.836709
	0.0222815	0.834057	0.490699
	0.751509	0.860144	0.816504
	-0.109465	0.838032	-0.185078
	0.0454461	0.882376	0.735063
	0.123504	0.877817	0.868245
	0.458695	0.225504	0.0554909
	0.574769	0.944322	0.908584
	0.652106	0.703881	0.849521
	0.402882	0.18162	0.578835
	0.792438	0.935417	0.837543
	-0.192932	0.49612	-0.0311783
	0.0235029	0.17848	0.893205
	0.628857	0.862209	0.661622
	0.88608	0.941691	0.271091
	0.880741	0.968212	0.766374
	0.778745	0.113246	0.0599226
	0.725358	0.997564	0.171918
	0.564382	0.879047	0.935769
	0.0815672	0.275299	0.718238
	0.880273	0.934022	0.883876
	0.240736	0.579311	0.961072
	0.599235	0.865322	0.94743
	0.655639	0.925362	0.351162
	0.823008	0.622287	0.933723
	0.947674	0.886719	0.38185
	0.10683	0.73864	0.91252
	0.373049	0.903548	0.767348
	0.363435	0.781094	0.785964
	0.52555	0.928141	0.853789
	0.186711	0.970481	0.905035
	0.899424	0.857239	0.925472
	0.601892	0.324439	0.386109
	0.660576	0.425467	0.511963
	0.77266	0.907727	0.576485
	0.62836	0.859583	0.811337
	0.310827	0.949688	0.954526
	0.441276	0.606635	0.919343
	0.328344	0.0265304	0.959444
	0.922251	0.712461	0.736021
	0.877519	0.163394	0.802889
	0.684982	0.397518	0.884026
	0.62803	0.696547	0.495434
	0.132271	0.907893	0.700001
	0.830892	0.722415	0.839436
	0.410066	0.767867	0.825044
	0.830423	0.662989	0.237234
	0.696848	0.626948	0.850577
	0.908708	0.939281	0.491669
	0.335294	0.115858	0.875056
	0.773953	0.968251	0.789243
	0.823989	0.962866	0.383937
	0.211731	0.789335	0.330686
	0.60425	0.256432	0.874656
	0.806513	0.803508	0.806596
	0.560421	0.713989	0.00208587
	0.194174	0.80132	0.362693
	0.745216	0.895636	0.261736
	0.563834	0.637965	0.48016
	0.882231	0.556609	0.805895
	0.563452	0.382026	0.0752733
	0.334461	0.662658	0.812363
	0.201476	0.725557	0.470927
	0.56324	0.798938	-0.0583463
	0.364364	0.717259	0.251132
	0.247716	0.872561	0.471161
	0.374162	0.635004	0.781451
	0.182988	0.21633	0.763328
	-0.0208379	0.619499	-0.112308
	0.71406	0.621543	0.598721
	0.565336	0.731241	0.756288
	0.537806	0.685398	0.784913
	0.174551	0.0147863	0.619262
	0.294155	0.0232928	0.65137
	0.202026	0.548855	0.896576
	0.72376	-0.0641871	0.919186
	0.199786	0.111401	0.28678
	0.686156	-0.0765668	0.689748
	0.215845	-0.023186	0.546908
	0.625651	0.672541	0.516492
	0.0628851	-0.0275995	0.635247
	0.381231	0.615846	0.70921
	0.499318	0.855245	0.515165
	0.896819	0.112995	0.700369
	0.778016	0.378023	0.768711
	0.869372	0.51421	0.470545
	0.856914	-0.138997	0.312869
	0.82946	-0.12562	0.821827
	0.79264	0.377498	0.802059
	0.786737	0.0313547	0.537977
	0.266848	0.376276	0.741933
	0.851759	0.59557	0.114346
	0.792522	0.331072	0.931242
	0.27144	0.459052	0.691761
	0.81436	0.575279	0.88227
	0.403566	0.682289	-0.089977
	0.59372	0.46971	0.575629
	0.836087	0.267275	0.557783
	0.709493	-0.0245864	-0.0722877
	0.330086	0.677673	0.484156
	0.0754936	0.417007	0.926202
	0.487552	0.476462	0.718948
	-0.0126318	0.5504	0.388102
	0.320303	0.715721	0.279606
	0.169623	0.216436	0.220438
	0.114547	0.926661	0.541276
	0.44977	0.452751	0.0938601
	0.256315	0.343983	0.92588
	0.393779	0.0777614	0.124643
	0.255041	0.814107	0.154275
	0.301187	0.355206	0.938925
	0.056922	-0.00129416	0.044462
	0.047435	0.131636	0.796439
	0.561794	0.729172	-0.176194
	-0.308447	0.471491	-0.0568949
	0.686409	0.420761	0.0918489
	0.255996	0.761074	0.0699038
	0.361966	-0.162783	0.0476308
	-0.0565784	0.60721	0.784042
	0.284982	0.494125	-0.197795
	0.314416	0.647509	0.113363
	0.816113	0.291276	0.550937
	0.281766	0.899084	0.483115
	0.358562	0.119419	0.641007
	0.280951	0.655632	0.827752
	0.384469	0.650029	0.44878
	0.316132	0.173882	0.867002
	0.476542	0.334719	0.305031
	0.036027	0.240369	0.742837
	0.390834	0.563502	0.694785
	0.267913	0.913683	0.454375
	0.377881	0.449644	0.368337
	-0.0425557	0.507979	0.465983
	0.285086	0.713841	-0.0196377
	0.156106	0.112045
	0.341808	0.199028
	0.178673	0.287668
	0.402046	-0.00199651
	0.146817	0.1473
	0.222845	0.763708
	0.436977	0.486987
	0.200967	0.695881
	0.612071	0.923853
	0.455391	0.488298
	0.727834	-0.123763
	0.490006	0.39836
	0.346236	0.232027
	0.399696	0.139712
	0.322338	0.205855
	0.563337	0.880667
	0.874997	0.431507
	0.260322	-0.122302
	0.128437	0.0015935
	0.305567	0.359914
	0.651503	0.838824
	0.176057	0.458969
	-0.132966	0.00365549
	0.183542	-0.135053
	0.051241	0.243555
	0.682432	0.69695
	0.0491366	-0.127808
	0.254578	0.554853
	-0.151807	0.571326
	0.14207	0.353742
	0.411102	0.116242
	0.596503	0.278493
	0.763387	0.443178
	0.100698	0.644658
	0.148589	-0.0393113
	0.496912	0.628036
	0.817802	0.200347
	-0.316232	0.36748
	0.299643	0.392305
	0.23	0.173085
	-0.0936843	0.265664
	-0.00160295	0.404751
	0.209771	0.592686
	0.233489	0.316895
	0.664133	0.596867
	0.4636	-0.0289571
	0.504435	0.805797
	0.406804	0.399193
	0.274983	0.649961
	0.374589	0.367229
	0.0549159	0.390936
	0.357827	0.357239
	0.19299	0.0748375
	0.368664	0.241917
	-0.0538367	0.267655
	0.281916	0.0806382
	0.639312	0.224369
	0.0341997	0.445856
	0.511761	0.3936
	0.732854	0.174134
	0.410241	0.0425387
	0.433262	0.137503
	-0.00188228	0.36392
	0.599816	0.49008
	0.541304	-0.164101
	0.164484	0.434042
	0.183974	0.0504884
	0.481484	0.295268
	0.179636	0.469515
	0.248301	0.824715
	0.107787	0.0828626
	0.362319	0.508493
	0.391749	0.822647
	0.28419	0.36933
	0.107501	0.0657046
	-0.074723	-0.0454193
	0.455966	0.520117
	0.760276	0.811501
	0.229432	0.596149
	0.162065	0.209484
	0.191139	0.652856
	0.0777705	0.415537
	0.387576	0.129008
	0.24921	0.675029
	0.0962995	0.7773
	0.201549	0.236721
	0.219528	-0.0765301
	-0.00406937	0.27938
	0.39439	-0.0421992
	-0.066085	-0.0406537
	0.014461	0.512041
	-0.0214621	0.585641
	0.179518	0.511208
	-0.0314084	0.438412
	0.0136757	0.535254
	0.427941	0.368668
	0.09146	0.624479
	0.326583	0.0779872
	0.534311	0.251684
	0.00215233	0.547236
	0.12132	0.351308
	0.225779	0.740332
	0.299796	0.27565
	-0.049443	0.256835
	0.0462148	0.45418
	0.282461	0.139133
	0.686995	0.879445
	0.28992	0.402494
	0.00782639	0.425203
	0.0196949	0.702234
	0.198581	-0.222159
	-0.305709	0.137384
	0.20044	-0.0444822
	0.134497	0.670659
	0.127681	0.412067
	0.176834	0.390241
	0.132148	0.0606223
	0.135037	0.739825
	0.0429862	0.30188
	0.0867456	0.678054
	0.347067	-0.00749192
	0.291831	0.456065
	0.368505	0.825908
	0.13114	0.0873474
	0.072667	0.82575
	0.384527	0.516669
	0.57243	0.00369117
	-0.0931632	0.392077
	-0.189369	0.83268
	0.0371643	0.387286
	0.185154	0.367772
	0.0140441	0.0403533
	-0.0156209	0.0766706
	-0.0706786	-0.0464399
	0.0186194	0.500289
	-0.0406138	0.697044
	-0.0845051	0.607237
	0.363237	0.230323
	-0.191723	0.321037
	0.263326	0.303761
	0.073955	0.256173
	0.152728	0.473015
	0.400481	0.768199
	0.304827	0.231931
	0.176518	0.0634513
	0.522942	0.27938
	0.0302513	-0.0439932
	0.0178536	0.00729816
	0.661057	0.456537
	0.58477	0.434402
	0.224529	0.605767
	-0.067486	0.607144
	0.107433	0.450259
	-0.0140677	0.562951
	-0.307955	0.601278
	-0.285602	0.2355
	0.310435	-0.198051
	0.170048	0.509492
	0.783359	0.348987
	-0.115382	0.712661
	-0.174189	0.173792
	0.471145	0.442272
	-0.0912034	0.214587
	0.863146	-0.0443421
	0.289575	0.242286
	0.595437	0.217042
	0.854984	0.45418
	0.241517	0.143359
	0.220073	0.863629
	0.941932	0.408466
	0.474031	0.647744
	0.720653	-0.173794
	-0.0196407	0.114189
	0.779421	0.720525
	0.644765	-0.0514402
	0.978042	0.14015
	0.318458	0.661199
	0.68635	0.430706
	0.854087	0.630676
	0.0147952	0.221784
	-0.174832	0.547409
	0.272402	0.772283
	-0.156126	0.311804
	0.903597	0.866603
	0.107454	0.697498
	0.571067
	0.16733
	0.395182
	0.0688056
	0.413074
	0.868701
	0.856824
	-0.0246163
	0.229133
	0.782254
	0.355725
	0.408653
	0.622927
	0.577715
	0.733706
	0.783527
	0.84233
	0.598473
	0.314092
	0.100559
	0.720188
	0.218343
	0.503981
	0.53626
	0.124767
	0.63977
	0.531484
	0.174455
	0.615491
	-0.0524216
	0.559725
	0.0390192
	0.449571
	0.51207
	0.390224
	0.0344083
	0.631712
	0.0841474
	0.533773
	0.791973
	-0.000315376
	0.114115
	0.343492
	0.357128
	0.419905
	0.00953388
	0.900505
	0.236736
	0.409581
	0.12706
	0.113513
	0.102311
	0.129604
	0.240108
	-0.010263
	-0.0834754
	0.300582
	0.331817
	0.209858
	0.342684
	0.1237
	-0.030056
	-0.0226321
	-0.0381509
	0.19555
	0.394557
	0.0401101
	0.339179
	0.404142
	0.252348
	0.0701163
	0.497205
	0.527291
	0.208212
	0.128621
	0.0622517
	-0.0975517
	-0.0471522
	0.504574
	0.360267
	0.424326
	0.760007
	0.666285
	0.88632
	0.0117791
	0.0476815
	0.142285
	0.445389
	0.469041
	0.16021
	-0.0634336
	0.134827
	-0.0229714
	0.150099
	0.0668777
	0.462672
	0.06508
	0.633086
	0.126876
	-0.0939486
	-0.0678993
	0.768869
	0.796249
	0.774904
	0.770661
	0.555027
	0.813489
	0.813774
	0.826445
	0.834293
	0.603938
	0.640526
	0.837364
	0.327299
	0.833745
	0.88093
	0.730178
	0.655988
	0.572783
	0.423913
	0.226643
	0.242916
	0.155908
	-0.0218566
	0.65807
	0.100695
	0.37208
	0.449434
	0.320535
	-0.212105
	-0.241616
	0.189126
	0.273435
	0.459161
	0.232246
	0.00276448
	0.568248
	0.260101
	0.582798
	0.0934414
	-0.0978571
	0.286549
	0.313914
	0.622728
	0.256462
	0.660777
	0.401548
	-0.308698
	0.403808
	-0.0536839
	0.736391
	0.320104
	-0.0799581
	-0.137473
	0.219918
	0.77532
	-0.0010297
	-0.156986
	0.0583363
	0.158496
	0.604959
	0.0444211
	0.125007
	-0.0823669
	-0.308381
	0.600923
	0.514942
	0.174745
	-0.239672
	0.381842
	0.0929317
	0.0141148
	0.3653
	0.37756
	0.398828
	0.035777
	0.717695
	-0.236851
	0.433637
	0.532883
	0.0646571
	0.108339
	0.172299
	0.314087
	0.334681
	0.656667
	0.485929
	-0.154877
	0.335295
	0.0651305
	0.0824451
	-0.125647
	0.598955
	0.541999
	0.35521
	0.187421
	0.100905
	0.120563
	0.184751
	0.000377349
	0.324638
	-0.125959
	0.21569
	0.183643
	0.0735052
	-0.0980701
	0.0862048
	0.748838
	-0.293153
	0.517037
	-0.101402
	0.505273
	0.490042
	-0.284805
	0.0752777
	-0.044799
	0.0621215
	0.26467
	0.26196
	0.24961
	0.272491
	0.286444
	0.30695
	0.656684
	-0.279197
	0.0173786
	0.241055
	0.365867
	0.329963
	-0.250762
	0.0445653
	0.27441
	0.288889
	0.299402
	-0.194055
	0.205301
	-0.0477686
	0.0439845
	-0.114061
	-0.0700163
	0.125311
	0.619544
	0.714576
	0.170162
	-0.18084
	0.114778
	0.502529
	0.324221
	0.25887
	0.104429
	0.854546
	0.610888
	0.85857
	0.202743
	0.306175
	-0.0629884
	0.689814
	0.750655
	-0.0219971
	0.812851
	0.0164004
	-0.127164
	0.665196
	0.0812616
	-0.0569595
	0.527369
	0.362714
	0.233854
	0.176117
	-0.0647184
	0.201376
	0.073093
	0.350326
	0.325956
	-0.0590874
	-0.0944284
	-0.105139
	0.49026
	-0.0752907
	0.0458864
	-0.127599
	0.805007
	0.106129
	0.230872
	0.555228
	0.552872
	0.0351489
	-0.000632756
	0.407162
	0.336039
	0.149293
	-0.0349062
	0.440404
	0.373152
	0.07454
	-0.179768
	0.0395071
	0.000558575
	0.174455
	0.348164
	-0.0804299
	-0.328896
	0.695134
	0.0575428
	0.564893
	0.0720827
	0.109628
	0.351187
	-0.049863
	0.143262
	0.218642
	0.0164607
	0.223696
	-0.351214
	0.503493
	0.824222
	0.113463
	0.440257
	0.132891
	-0.104429
	0.394456
	0.509157
	0.352109
	-0.210104
	-0.213069
	0.0876904
	-0.0879593
	0.48987
	0.0445882
	-0.114297
	-0.131785
	-0.107741
	0.482461
	0.735284
	0.0992666
	0.431115
	0.534925
	0.944922
	0.683981
	0.903078
	0.284859
	0.863485
	0.923045
	-0.179501
	0.810271
	0.839925
	0.353726
	0.360001
	0.860507
	0.460355
	0.10062
	0.38129
	0.650571
	0.808177
	0.753396
	-0.0139332
	0.373832
	0.315568
	0.309976
	0.0852002
	0.779999
	0.224394
	0.832858
	0.440599
	0.435311
	0.420532
	0.711723
	0.143474
	0.102021
	0.313288
	0.143796
	0.346458
	0.236251
	-0.176678
	0.369044
	0.226402
	0.209343
	-0.0472236
	0.638163
	0.225511
	0.130531
	0.375682
	0.104837
	0.446964
	0.207098
	0.475316
	0.00873753
	-0.071775
	0.34858
	0.00943567
	0.364203
	0.14552
	0.401519
	0.304564
	0.423004

## Sheet: Figure 3E
Mean dispersion	LS	dCA1	dCA3
	13.297	7.83096	3.22187
	12.4511	4.95581	6.41481
	13.3804	6.87975	3.46496
	10.6011	5.72645	3.81351
	10.3118	5.57746	8.14771
	13.8506	6.68769	9.6456
	13.9073	6.98781	9.59995
	14.0804	6.24844	16.3537
	15.1863	8.65195	11.643
	16.4612	16.0112	6.23637
	11.4474	14.0621	12.0816
	21.3733	5.11133	18.552
	9.1013	9.09214	11.8834
	16.7907	11.7867	12.9524
	19.4171	7.07327	6.79232
	13.7032	8.84892	19.0784
	10.7166	9.82733	4.64121
	18.2592	6.00989	9.85698
	13.5371	5.80868	18.5416
	14.6621	3.78222	8.7052
	8.76811	14.5129	13.5222
	7.41398	1.4209	12.7354
	16.0267	7.08373	3.14645
	23.3915	12.0651	5.6084
	13.3415	3.27986	4.9874
	15.157	6.97763	6.39392
	13.1429	5.79278	6.30484
	14.5841	4.24301	8.77009
	17.5988	14.0214	4.87802
	10.9571	8.33437	10.857
	19.602	7.85914	5.38383
	9.05531	8.09519	5.23539
	13.5797	7.92685	8.05149
	19.5649	5.64528	4.25265
	21.7726	5.57339	4.72633
	12.3568	7.54222	10.9709
	17.035	15.2413	17.5492
	17.3076	12.0031	9.44073
	15.0756	10.9633	11.4503
	8.18492	6.33081	10.9482
	18.2007	3.88238	5.8975
	13.8118	7.31636	9.51959
	12.6021	12.036	9.20891
	13.3902	9.16968	8.44307
	20.479	11.9999	6.6461
	13.2135	10.2887	6.90725
	9.67831	9.69739	6.09723
	14.84	10.2491	8.92363
	16.316	10.1479	11.0538
	12.5594	6.73799	8.99093
	19.1152	6.74747	8.40196
	17.5654	7.26939	5.60314
	17.5442	4.26001	12.397
	23.0463	13.0838	9.87614
	19.6568	6.25498	4.6574
	9.02832	5.93977	10.3362
	13.404	9.46739	6.47015
	18.4245	14.3589	9.89868
	6.82456	10.9568	9.41045
	10.4703	10.9755	6.99971
	20.717	8.05952	11.0893
	18.4561	10.9168	15.6073
	12.1141	13.0053	7.81976
	18.6124	12.2889	7.20412
	17.4784	9.65643	10.6423
	19.2758	8.41676	9.27894
	17.2692	18.0524	13.6186
	16.7055	10.1149	12.2743
	5.41259	12.3106	17.9424
	11.537	7.76224	12.3156
	13.3138	9.84711	12.5486
	11.5333	16.1379	9.60263
	18.4365	13.61	17.3458
	13.6464	13.5373	11.02
	18.1142	15.335	12.51
	21.0002	18.3909	15.1786
	17.4287	16.3782	11.5849
	14.7366	14.2549	9.96961
	13.0944	12.5634	7.81133
	14.8533	13.0609	3.81177
	15.7131	14.1445	13.9439
	23.7136	14.7156	8.51444
	10.3029	19.4035	10.5012
	16.7324	15.9228	5.74923
	14.6858	14.0739	10.2952
	7.04947	16.5756	16.2483
	21.9778	12.8276	11.9681
	18.707	21.0668	10.6475
	8.18817	15.0089	4.79413
	7.88265	10.4177	17.198
	18.4014	17.5312	11.2067
	19.6089	19.7096	6.50072
	21.0444	14.3666	12.179
	17.1093	16.125	10.6905
	7.72255	14.9753	7.92646
	17.8441	7.49127	14.5608
	19.8932	18.3073	7.63531
	8.29519	18.1169	9.25811
	16.9057	19.8347	6.36981
	18.7442	15.7352	15.4868
	12.3599	15.3807	8.67502
	11.5939	15.2442	14.4414
	17.004	21.6019	13.6067
	13.7315	10.7786	13.5482
	8.3472	7.28396	7.98759
	14.0668	10.3723	12.9967
	21.9399	16.0744	12.4256
	16.7345	9.92783	11.316
	16.683	21.1296	11.9956
	10.5257	5.9532	8.56526
	22.019	10.4767	12.73
	16.3907	10.3012	6.71291
	20.9825	7.72229	16.4605
	12.6036	9.69711	10.1786
	12.1332	17.153	6.27642
	14.5801	17.1147	15.3013
	18.6124	17.2152	6.21737
	17.0715	9.50834	17.2745
	9.71599	9.25348	15.5803
	17.8758	10.243	13.7607
	17.109	9.52643	21.1698
	13.9512	15.3411	14.5431
	17.3918	12.107	6.49585
	20.6425	11.9759	15.8341
	17.0725	14.6316	12.1771
	8.90265	10.3503	17.7836
	12.2914	8.63228	17.3209
	14.1333	12.4597	16.1227
	13.8398	11.0878	14.124
	13.7266	6.26358	13.4434
	17.682	15.7637	9.81069
	20.8688	11.476	12.7942
	18.6057	15.3866	8.90913
	10.5908	9.4047	6.48994
	9.92502	3.21747	19.2496
	17.6298	12.5398	18.7343
	13.6845	12.5695	11.9086
	9.584	12.0165	18.0728
	16.1509	14.4823
	16.8308	13.4378
	14.3769	11.108
	17.7947	15.9376
	12.1023	14.739
	15.1634	7.62821
	14.901	8.24887
	12.4221	12.7672
	19.6374	7.51555
	16.8755	10.4188
	12.6238	16.3694
	18.6986	11.9527
	16.8002	17.3664
	12.6572	16.6774
	17.7578	18.5527
	15.8546	8.05456
	8.52519	10.3495
	7.88339	19.6521
	14.0688	13.4471
	7.74159	13.5222
	18.0957	9.5101
	10.0595	17.2503
	15.813	17.8283
	16.3692	18.8311
	15.8963	10.66
	18.453	10.707
	12.108	15.1758
	11.7225	17.9806
	16.9571	13.4501
	14.4375	14.944
	17.8308	14.1508
	15.2737	12.5869
	16.2232	17.8952
	16.9302	13.6891
	14.5971	14.8586
	15.3003	13.1741
	13.5446	13.4969
	15.7371	12.6484
	15.982	12.1511
	15.773	18.7998
	18.7403	15.682
	18.3761	13.7924
	13.3138	13.4679
	19.7163	15.7548
	19.9577	17.2948
	14.1639	13.6564
	15.9121	9.57814
	7.11036	18.935
	16.8714	14.2232
	10.8246	13.7345
	9.54734	10.7034
	9.92754	15.9014
	20.2892	17.6649
	13.9446	12.2113
	13.4185	13.309
	21.3937	16.5656
	10.0456	17.498
	15.38	13.7226
	14.2918	13.4906
	13.742	12.8574
	7.63586	16.6751
	13.2751	17.1101
	8.46542	15.2498
	8.79571	16.9302
	17.0785	14.9266
	11.8252	9.47971
	19.8486	16.2842
	12.9699	15.2051
	15.9537	9.80616
	16.0566	10.2479
	7.12733	12.4196
	17.7286	7.31968
	14.9085	7.38288
	14.5775	11.1087
	9.25684	13.3544
	21.6569	15.449
	16.0491	11.7941
	15.5342	8.23619
	10.4796	8.61258
	15.1052	18.2685
	10.1549	6.69326
	11.1968	12.6585
	12.1526	14.5729
	16.9725	14.6876
	19.5354	7.77216
	17.5567	11.9071
	16.8286	12.8581
	16.1818	12.114
	16.8722	13.7217
	15.5206	14.3877
	18.6961	14.3575
	13.1426	8.97573
	14.451	14.8015
	16.0039	13.179
	7.2696	5.47572
	8.18095	12.2649
	16.0363	11.756
	11.9118	14.7334
	19.1034	10.7054
	11.1791	10.5284
	8.31744	9.73354
	14.2494	7.85351
	17.7533	13.2179
	15.4347	13.3899
	12.6231	14.7406
	6.08339	16.5203
	15.4851	7.56474
	11.586	11.6448
	14.2782	13.7234
	6.85664	6.8875
	11.3074	12.5668
	18.092	13.6547
	6.90367	13.9728
	13.9754	9.3809
	11.75	11.3178
	10.1214	11.2673
	11.1235	11.8634
	17.8839	11.3127
	14.259	11.5407
	16.7728	9.95312
	13.6034	11.4423
	18.3596	9.82081
	8.929	10.2419
	12.7817	12.4301
	13.3466	6.57092
	13.7112	11.0462
	15.4402	11.8345
	18.3262	7.60558
	15.244	7.38803
	19.2332	10.8492
	18.1861	11.3062
	17.3368	13.3946
	17.6196	13.1885
	18.0731	15.438
	14.7004	11.741
	9.93442	9.25633
	18.617	8.55156
	16.3645	18.2096
	16.8769	13.5074
	14.4016	15.0255
	13.8267	17.3644
	16.7292	12.7224
	5.85547	7.80593
	11.7036	11.8402
	14.2661	13.1987
	13.5148	12.114
	12.1395	14.0347
	15.3193	14.303
	9.17833	14.3675
	16.199	14.43
	7.12014	9.11037
	18.5161	14.4875
	14.6903	13.2657
	15.0504	8.59862
	12.6065	12.545
	13.3641	10.7253
	15.9737	13.9684
	17.7357	10.1141
	12.6296	9.78109
	15.798	8.35605
	16.0265	13.1343
	15.9343	14.7876
	16.0786	18.4554
	14.5025	13.6259
	20.8335	13.2827
	10.8515	11.4321
	9.06798	14.7406
	17.4211	16.6362
	19.0515	7.52637
	14.7718	11.571
	16.7993	9.16934
	15.3764	12.6717
	9.02895	13.9646
	19.6198	12.9183
	12.1591	13.9898
	10.9035	13.1269
	15.0793	11.0006
	12.1765	11.7955
	5.99881	11.1899
	21.1201	11.7215
	14.7657	11.3267
	9.92859	11.3416
	12.9517	11.6181
	11.8019	6.02685
	15.1068	10.0709
	7.0336
	12.7347
	16.6662
	12.5767
	17.3194
	12.0386
	9.24495
	13.0076
	15.1795
	11.9935
	5.28893
	13.8692
	17.5351
	15.3837
	13.5812
	15.7369
	17.7838
	17.736
	18.2957
	12.9166
	10.8392
	14.2581
	16.2999
	16.2237
	17.376
	13.1161
	14.0908
	7.55032
	15.8662
	13.9455
	16.6756
	15.1669
	15.4024
	8.05709
	8.6824
	6.94655
	11.1941
	13.8266
	14.0489
	14.0951
	4.16472
	17.5782
	17.777
	18.0298
	21.6547
	15.4474
	16.0156
	9.70087
	19.078
	17.9531
	14.6722
	16.251
	14.877
	15.0439
	8.81407
	15.9762
	15.5756
	15.096
	15.807
	13.3729
	13.5579
	13.8017
	16.2586
	19.3434
	20.1961
	16.095
	10.4392
	12.848
	15.0447
	14.0613
	14.3799
	15.3122
	17.8067
	14.8402
	13.804
	16.9891
	15.5816
	17.2221
	9.84972
	14.0772
	14.4977
	14.4646
	13.8765
	20.2756
	14.5908
	17.27
	11.602
	15.9862
	16.6923
	12.4134
	18.612
	14.2616
	15.3667
	14.405
	7.67278
	15.9969
	14.5931
	20.0371
	19.483
	15.5315
	11.5273
	15.0563
	10.1032
	13.6667
	9.05864
	16.1014
	9.47235
	13.2779
	12.3161
	20.3482
	10.3758
	8.13711
	17.1985
	17.1931
	20.5435
	10.9235
	15.5432
	8.0901
	6.10236
	15.253
	17.5271
	6.97581
	20.3399
	9.38144
	14.6057
	11.6881
	13.2621
	12.3684
	20.12
	13.6764
	16.1459
	14.4248
	13.4748
	9.14025
	14.6973
	15.6207
	18.1372
	16.8379
	16.168
	10.0094
	11.2705
	15.1888
	15.0775
	11.9116
	14.1932
	15.5961
	14.676
	21.1931
	14.5752
	18.3183
	10.0212
	13.8889
	16.213
	14.8655
	11.1329
	14.0824
	9.64388
	15.2604
	17.6719
	22.2355
	8.05975
	16.7996
	15.8781
	12.2082
	16.3303
	13.5151
	16.3262
	15.5756
	7.40788
	9.39196
	8.81894
	12.5469
	6.28853
	8.8936
	10.0335
	13.6683
	11.2778
	15.0847
	14.3709
	11.8798
	19.1503
	12.889
	18.2724
	16.8079
	13.5745
	19.0851
	12.7814
	15.4366
	17.3392
	10.3206
	12.8613
	14.5215
	15.7638
	9.85073
	17.1943
	15.1984
	9.02976
	14.91
	16.6874
	14.5451
	15.2833
	14.8565
	17.096
	15.7937
	10.762
	14.003
	12.2979
	10.4601
	16.787
	9.15387
	20.7985
	13.78
	14.6946
	16.3514
	15.6061
	12.6303
	17.5516
	13.1367
	15.0118
	16.7001
	14.8767
	24.1985
	22.2496
	11.1304
	11.5215
	17.3537
	10.251
	11.2792
	6.4261
	15.9924
	9.03206
	16.8511
	15.7301
	15.6414
	11.0666
	15.7286
	14.241
	15.1913
	15.5566
	16.2615
	17.2184
	15.6223
	11.6661
	10.663
	9.92747
	10.8528
	9.96294
	18.7487
	16.5144
	10.8279
	14.801
	8.9785
	13.6445
	6.53836
	17.3297
	17.0075
	17.064
	14.9395
	17.2487
	12.5214
	11.97
	18.8608
	14.9954
	16.9056
	12.1636
	15.5294
	12.3439
	13.0147
	11.1185
	16.0311
	11.5271
	13.7028
	13.4756
	15.6384
	16.3844
	15.4667
	10.4964
	15.6855
	16.0109
	13.6124
	14.1398
	10.2683
	14.475
	14.789
	15.8237
	15.6849
	14.0526
	15.106
	16.3137
	12.7401
	13.7921
	12.9802
	7.69911
	14.1486
	20.4448
	17.7013
	16.3071
	11.2424
	11.7579
	19.1158
	11.6148
	15.7322
	16.5623
	13.3302
	10.1882
	18.3292
	15.7372
	15.0139
	13.7508
	11.3696
	16.3062
	12.7355
	12.1446
	14.5623
	18.7782
	9.61434
	18.3829
	18.6206
	17.2204
	12.7296
	17.7773
	9.03655
	14.8003
	17.0053
	16.4167
	15.4156
	14.824
	14.1708
	14.4928
	12.9821
	13.923
	15.554
	16.6009
	7.73634
	19.1898
	15.3895
	8.80412
	10.6171
	15.416
	12.0478
	12.0946
	13.3872
	12.6324
	11.8451
	14.6397
	18.6425
	21.6578
	12.3314
	17.7359
	14.385
	12.2731
	17.9472
	10.6343
	13.9758
	14.3912
	15.0236
	16.8407
	15.4779
	18.3265
	19.7365
	16.8665
	16.0731
	16.4515
	14.9977
	16.6374
	15.3723
	13.8005
	11.1775
	14.0166
	14.101
	16.0972
	18.3858
	15.7049
	15.8276
	14.2806
	20.2962
	18.2353
	15.8625
	15.3997
	7.48275
	16.4919
	16.4618
	14.4236
	11.9244
	13.8183
	12.402
	18.2736
	15.8226
	5.74695
	12.1718
	16.9401
	15.3804
	12.5954
	14.3542
	18.9372

## Sheet: Figure 3H
open field decoding	LS		CA1		CA3
	Actual	Shuffle	Actual	Shuffle	Actual	Shuffle
	12.0701	23.9139	22.2279	28.8504	25.519	27.9621
	18.7145	25.5401	16.9714	25.0231	23.7354	27.7949
	26.36	29.7441	16.0574	22.7183	25.9266	27.8546
	18.6482	24.0391	16.1184	22.2868	17.7626	24.1985
	23.3301	28.5028
	20.1547	24.7096
	19.8472	23.7905
	22.1449	27.9801

[truncated: 8 more sheets: Figure 4C, Figure 4D, Figure 4E, Figure 4F, Figure 5B, Figure 5D, Figure 5F, Figure 7C]
