# Supplementary material for: Conjunctive spatial and self-motion codes are topographically organized in the GABAergic cells of the lateral septum
Source: PLoS Biol. 2021 Aug 30;19(8):e3001383. doi: 10.1371/journal.pbio.3001383 (PMC8432898; doi:10.1371/journal.pbio.3001383)
Supplement: S2 Data — (XLSX) [file pbio.3001383.s002.xlsx]

## Sheet: Figure S1B
Proportion Rabies cells
		Subiculum					CA1					CA2					CA3					FC
	1.0 - 1.3			0	0	0			0	2.25587	0.430987			0	0.0618047	0			3.71991	0.710754	1.7571			0	0	0
	1.3 - 1.6	0	0	0	0	0	0.346821	3.19452	1.64114	3.09023	2.2986	0.578035	0.627496	0.291758	0.679852	0.110509	2.42775	5.87564	4.52225	3.24475	3.5142	0	0	0	0	0
	1.6 - 1.9	0	0	0	0	0	1.50289		2.62582	3.33745	2.85114	1.04046		0.437637	0.865266	0.198917	4.04624		4.74106	4.14091	4.6414	0		0	0	0
	1.9 - 2.2	0	0	0	0.247219	4.30987	1.6185	6.84541	5.1787	4.88257	3.66891	1.27168	1.36908	0.510576	0.896168	0.530445	5.08671	7.18768	4.77754	4.26452	5.8128	0	0	0	0	0.0221019
	2.2 - 2.5	0	0	2.58935	2.78121	4.57509	2.36994	7.81517	6.09044	7.60198	3.91203	1.6763	1.59726	0.583516	1.11248	0.729362	6.93642	8.89903	5.65281	5.12979	6.69687	0	0	0.145879	0	1.1935
	2.5 - 2.8	0.693642	0	5.87163	5.87145	4.77401	6.85935	10.4392	8.3151	9.35311	5.23815	2.31214	1.82544	2.00583	2.30737	0.828821	11.946	10.5533	6.56455	5.70663	7.12786	0.154143	1.02681	0.838804	0.865266	1.35927
	2.8 - 3.1	4.62428	1.54022	7.22101	6.42769	4.90662	9.71098	13.4626	11.0868	10.445	11.6035	3.12139	2.45294	3.35521	3.64648	1.85656	30.867	12.4929	9.55507	8.59085	13.2611	0.809249	2.79521	1.67761	1.48331	1.79025

## Sheet: Figure S1H
Total starter cells	LSd	LSi	LSv
	151	83	13
	207	108	0
	104	54	0
	143	31	0
	118	11	0

## Sheet: Figure S2C
Witin animal gradient	AP	MI
	0.284586	0.0375337
	-0.116105	0.00697937
	-0.206351	0.00186496
	-0.0204445	0.0242882
	0.290001	0
	-0.0836165	0
	0.0842406	0
	0.188926	0.00140135
	0.140193	0.0330357
	0.00662922	0.0111132
	-0.0204445	0.000931916
	-0.135959	0.00959635
	-0.0168347	0
	0.0643865	0.0151512
	0.0210685	0.00542811
	0.217804	0.0175476
	0.262927	0.00611394
	0.0300931	0.0124095
	-0.173862	0.0340518
	-0.0763969	0.0204234
	-0.0150298	0.0129806
	0.0607767	0.0191391
	0.253903	0.00935085
	-0.105275	0.0419564
	-0.179277	0.0518243
	-0.0493232	0
	0.214195	0.0219967
	-0.211766	0.00937035
	-0.0709821	0.0196412
	-0.0854215	0
	-0.159423	0.00646309
	0.00843414	0.00797181
	0.219609	0.00989303
	-0.0944461	0.0413632
	-0.366988	0.0131509
	-0.0673723	0.0185729
	0.0679963	0.0194614
	-0.0583477	0.0102126
	-0.316451	0.0550731
	0.221414	0.0445559
	0.00843414	0
	0.0896553	0.00434851
	-0.112495	0.00384071
	-0.182887	0
	-0.148593	0.0152039
	-0.0348838	0.0160821
	0.10229	0.0074871
	-0.00420027	0.0158192
	0.0950701	0.0116965
	0.0878504	0.0353613
	0.214195	0.0174579
	0.0986799	0
	-0.0258593	0.00280717
	0.134778	0.0234277
	-0.372403	0.0159986
	-0.0980559	0.00969734
	0.0571669	0.00368485
	0.20517	0.0166858
	-0.168448	0.00962182
	0.134778	0.0124552
	0.214195	0.0153915
	0.0896553	0.013024
	0.20878	0.0107083
	-0.0366887	0.000931916
	-0.383232	0.0155808
	-0.0294691	0
	-0.0691772	0.0107749
	-0.1143	0.0114101
	-0.0240543	0.0198965
	0.143803	0.0124327
	-0.0601527	0.0198621
	-0.199131	0.0119018
	0.0228735	0.0168644
	-0.150398	0.0362994
	-0.271328	0.0198796
	0.0300931	0.0121043
	-0.0980559	0.0215002
	-0.119715	0.0418077
	-0.0204445	0.00429221
	0.226829	0.0221804
	-0.348939	0.0222254
	0.0391177	0.0159484
	-0.0763969	0.0393543
	0.109509	0.0108287
	0.169072	0.0189313
	0.0607767	0.0121373
	-0.274938	0.00497952
	-0.0168347	0.0235734
	0.0878504	0
	0.0553619	0.0146324
	-0.105275	0.0124157
	0.033703	0.0145524
	0.0950701	0.0158537
	0.165462	0.0214435
	-0.0980559	0.0102622
	-0.0565428	0.0120724
	-0.00239535	0.0222934
	0.138388	0.00212271
	-0.00239535	0.00662409
	0.226829	0.0105272
	-0.278547	0.0288739
	-0.311036	0.00307694
	0.0806308	0.0138694
	0.0698013	0.0419724
	-0.247864	0
	-0.0457133	0.0367208
	0.0589718	0.0118726
	0.20517	0.0284129
	-0.132349	0.09824
	-0.0240543	0.014937
	0.053557	0.0102358
	-0.154008	0.0213339
	-0.244254	0.00305919
	0.20878	0.0101086
	0.0716062	0.00479498
	-0.12152	0.0327145
	-0.175667	0.0321542
	0.239463	0.0192726
	-0.0258593	0.0203807
	-0.291182	0.0176177
	0.187121	0.0143939
	0.259317	0.0346275
	-0.11069	0.0471902
	-0.1143	0.0245116
	0.134778	0.00510951
	0.140193	0.0223747
	-0.0836165	0.0407733
	0.012044	0.0136012
	-0.0132248	0.00446114
	-0.119715	0.00782027
	-0.0655674	0.0195431
	-0.0078101	0.00834811
	-0.0348838	0.0179351
	-0.0980559	0.0362659
	0.0210685	0.024906
	0.280976	0.0187818
	0.275562	0.0852497
	-0.052933	0.0406392
	-0.123325	0.0256522
	0.00662922	0.0391549
	-0.21718	0.0433111
	0.152827	0.0128652
	-0.273133	0.0240747
	-0.280352	0.0129574
	-0.0854215	0.0269118
	-0.172057	0.0339531
	0.264732	0.0181238
	0.10229	0.0436614
	-0.0673723	0.0117406
	0.0499472	0.0161195
	0.131168	0.0117867
	-0.0511281	0.0243922
	-0.0818116	0.0268511
	0.152827	0.0454342
	-0.0818116	0.0426163
	-0.137764	0.0305074
	0.129363	0.0175983
	0.0607767	0.00856447
	-0.314646	0.0224392
	-0.274938	0.0247264
	0.0661914	0.0181533
	-0.105275	0.0184082
	-0.0854215	0.0145249
	-0.135959	0.0147451
	-0.0619576	0.00545505
	0.0698013	0.0613074
	-0.332695	0.0381899
	0.0192636	0.0288363
	-0.0800067	0.00937529
	0.215999	0.0170755
	-0.242449	0.0071083
	-0.273133	0.0327938
	0.096875	0.0288017
	-0.137764	0.0229402
	-0.0258593	0.0103302
	0.20156	0.0252897
	0.0571669	0.0244963
	-0.0366887	0.0135031
	0.107704	0.0173684
	-0.0421035	0.023905
	0.226829	0.00366102
	-0.11791	0.0456703
	0.19434	0.00920351
	-0.155813	0.029729
	0.264732	0.0246753
	-0.146789	0.0108238
	0.185316	0.0301554
	0.0607767	0.014917
	-0.296597	0.0424544
	0.286391	0.00256117
	-0.204546	0.0237807
	-0.311036	0.0364691
	-0.276743	0.0204221
	-0.0439084	0.00440116
	0.244878	0.0422438
	0.181706	0.00514453
	-0.356159	0.012204
	-0.390452	0.0140989
	-0.289377	0.018192
	-0.0908362	0.0215715
	-0.21357	0.00287869
	-0.0836165	0.0302863
	-0.191912	0.0200313
	-0.0222494	0.0124275
	0.264732	0
	0.0174587	0.0256253
	0.033703	0.0137876
	-0.173862	0.00480396
	0.170876	0.0285839
	-0.0908362	0.0263959
	0.0481423	0.0308729
	-0.0763969	0.00800769
	-0.0926411	0.0183437
	-0.0330789	0.0124782
	0.174486	0.00515007
	0.1059	0.0116464
	-0.0691772	0.0147052
	0.226829	0.0159673

## Sheet: Figure S2D
Within animal gradients	Y axis	X axis
	7.206e-007	0.004415
	0.09145	0.01979
	0.005682	0.005037
	0.002304	0.002617
	0.007218	0.005813

## Sheet: Figure S3C
MI	extra-hipp	intra-hipp		Prob. being active	extra-hipp	intra-hipp
	0.0424785	0.0534175			0.00991051	0.0181832
	0.0443677	0.0446831			0.0114637	0.0144553
	0.0332223	0.0325889			0.00798758	0.00905356
	0.0479398	0.04286			0.0148658	0.0137705
	0.0402611	0.0459773			0.0109459	0.019857
	0.0307204	0.0503031			0.0077657	0.0149878
	0.0315741	0.061379			0.0073959	0.0257912
	0.0454715	0.05578			0.0155314	0.0185636
	0.0595781	0.0628915			0.0187856	0.0200852
	0.0427089	0.0348152			0.0149584	0.0125533
	0.0437767	0.057794			0.0177549	0.0178028
	0.0477625	0.0528432			0.0198361	0.0149117
	0.0573147	0.0500547			0.0223725	0.0148357
	0.0363789	0.0359302			0.0141129	0.0149117
	0.063939	0.0359713			0.0207466	0.0124772
	0.0365891	0.0356279			0.016129	0.0106512
	0.0261621	0.0434251			0.0106009	0.01514
	0.0538343	0.0426176			0.0122268	0.0127054
	0.0306178	0.0556133			0.012552	0.0158247
	0.0365126	0.0448472			0.0134625	0.0181071
	0.0432905	0.026298			0.017885	0.00623346
	0.0485086	0.0782195			0.0185354	0.0243361
		0.0358736				0.0134916
		0.0238125				0.00452566
		0.0277243				0.00828281
		0.0292117				0.00802664
		0.0489762				0.0185296
		0.0324869				0.00913671
		0.0234266				0.005038
		0.0287213				0.00742891
		0.0293564				0.00862437
		0.0427089
		0.0437767
		0.0477625
		0.0573147
		0.0363789
		0.063939
		0.0365891
		0.0261621
		0.0538343
		0.0306178
		0.0365126
		0.0432905
		0.0485086

## Sheet: Figure S4B
Prob. being active effect on MI	ProbabilityActive	MI_LS
	0.00106876	0.00269079
	0.00107463	0.00323243
	0.00117057	0.00417544
	0.00119403	0.00326401
	0.00119403	0.00413426
	0.00123153	0.00300395
	0.00129394	0.00600247
	0.00133779	0.00346361
	0.0014245	0.00537926
	0.00158278	0.00466793
	0.00158278	0.00490216
	0.00180668	0.00228047
	0.00198735	0.00277125
	0.00202985	0.00553834
	0.00202985	0.00519682
	0.00205761	0.00685626
	0.00225626	0.00544692
	0.00234869	0.00745988
	0.00234869	0.003868
	0.00235988	0.00445221
	0.00237222	0.00427413
	0.00237222	0.00672015
	0.00237417	0.00614315
	0.00240888	0.00523057
	0.00254207	0.00876455
	0.00254207	0.00879556
	0.00258788	0.00765787
	0.00258788	0.00816995
	0.00262687	0.00838903
	0.00270936	0.00307986
	0.00272308	0.00566224
	0.00280354	0.00820064
	0.00284281	0.00745832
	0.002849	0.00721683
	0.00286567	0.00699583
	0.00286567	0.00634418
	0.00295567	0.00809225
	0.00295567	0.00631452
	0.00296877	0.00564365
	0.00298507	0.0050064
	0.00300728	0.00787693
	0.00300728	0.00552349
	0.00301003	0.00890915
	0.00317726	0.00800376
	0.00323485	0.00596384
	0.00332384	0.0104583
	0.00335149	0.00464523
	0.00345051	0.0123957
	0.00346269	0.00761869
	0.00346269	0.005003
	0.00346269	0.0089129
	0.00346269	0.00686647
	0.00348212	0.0076338
	0.00351171	0.00839079
	0.00358209	0.00730436
	0.00364039	0.00627121
	0.00366616	0.0111652
	0.00370149	0.00929207
	0.00376517	0.00921187
	0.00379867	0.0120896
	0.0039403	0.00681754
	0.0039403	0.00651596
	0.00395695	0.00852269
	0.00397989	0.00883614
	0.00399467	0.00653558
	0.00403753	0.0054962
	0.00404407	0.00757907
	0.0040597	0.0105829
	0.0040597	0.00742614
	0.00411523	0.00874424
	0.00418719	0.00705101
	0.00418719	0.0100421
	0.00418719	0.0075478
	0.00418936	0.00934481
	0.00418936	0.00839021
	0.00420336	0.00822501
	0.00427351	0.00887864
	0.00428556	0.00800154
	0.00429409	0.00910561
	0.00434783	0.00776825
	0.00439378	0.00905898
	0.00443178	0.0131901
	0.00443178	0.01451
	0.00457227	0.00757989
	0.00459006	0.00990004
	0.00459006	0.00971896
	0.0046083	0.00826887
	0.00465672	0.00814245
	0.00468227	0.0098406
	0.00470376	0.00916954
	0.00471303	0.00982955
	0.00471976	0.0124367
	0.00474834	0.0151706
	0.00477612	0.0132111
	0.00490662	0.0113976
	0.0049601	0.0121717
	0.00501492	0.00873624
	0.00501672	0.0144618
	0.00501672	0.0131542
	0.00506489	0.0124329
	0.00513196	0.00694249
	0.00522317	0.00802271
	0.00522503	0.0103342
	0.0052367	0.00915989
	0.00534378	0.0108475
	0.00539142	0.00993308
	0.00539142	0.0152364
	0.00541872	0.0108405
	0.00549254	0.00675647
	0.00556833	0.00837674
	0.00570388	0.00634611
	0.00573134	0.00935124
	0.00573134	0.00851704
	0.00574893	0.00883975
	0.00575221	0.0132465
	0.00585075	0.0110627
	0.00585345	0.0110084
	0.00590472	0.00622065
	0.00603839	0.0140659
	0.00608955	0.0113168
	0.00614273	0.00807223
	0.00614273	0.0113499
	0.00615763	0.008657
	0.00617284	0.00969889
	0.00629379	0.00853449
	0.00629464	0.0120322
	0.00632836	0.0110006
	0.00634218	0.0134792
	0.00640394	0.00863236
	0.00641254	0.00979994
	0.0064697	0.0111105
	0.00648061	0.00932686
	0.0064894	0.0134124
	0.00649351	0.0101984
	0.00653129	0.00986294
	0.00653674	0.00818072
	0.00658514	0.0102774
	0.00659824	0.0104166
	0.00664767	0.0109154
	0.00664767	0.0115599
	0.00665004	0.011586
	0.00665025	0.0167608
	0.00668473	0.00948707
	0.00668657	0.0126808
	0.00669363	0.00992466
	0.00670297	0.0116174
	0.00677884	0.00742401
	0.00680595	0.0147987
	0.00683308	0.0108628
	0.00692537	0.0117706
	0.00700629	0.0080525
	0.00702094	0.00946827
	0.00702341	0.00991827
	0.00702341	0.0115815
	0.00710777	0.0060124
	0.00712251	0.00958536
	0.00714286	0.0154194
	0.00714286	0.00899798
	0.00728078	0.0186664
	0.00728358	0.0102373
	0.00733138	0.0082482
	0.00733233	0.0139497
	0.00733233	0.015283
	0.00737463	0.0171413
	0.00738409	0.00841683
	0.00738916	0.00748053
	0.00738916	0.0126745
	0.00752212	0.0129952
	0.00752239	0.0110109
	0.00752239	0.012472
	0.00754798	0.0125025
	0.00758808	0.00782188
	0.00759734	0.0128455
	0.00763547	0.00915716
	0.00764563	0.00845446
	0.00766978	0.00935966
	0.00769231	0.0209206
	0.00770617	0.0145344
	0.0077188	0.0104708
	0.00773492	0.0110456
	0.00775562	0.0161135
	0.00780923	0.0130599
	0.00783755	0.0143875
	0.00783945	0.00981337
	0.0078683	0.0098672
	0.0078806	0.0103973
	0.0078806	0.0112347
	0.0078806	0.00936993
	0.0078806	0.0120896
	0.00788177	0.0118853
	0.00788177	0.012442
	0.0079139	0.0167585
	0.00794397	0.00948948
	0.00794941	0.0137633
	0.0079563	0.00969548
	0.00800971	0.0131443
	0.00800971	0.0160719
	0.00802676	0.00793112
	0.0080485	0.0114678
	0.00807505	0.00918905
	0.00808813	0.0144436
	0.00812808	0.0110984
	0.00813008	0.014647
	0.00816925	0.0256278
	0.00819398	0.0198786
	0.00819495	0.0203193
	0.00823045	0.0265259
	0.00823045	0.0342937
	0.00823881	0.00783705
	0.00831255	0.00898792
	0.0083525	0.0167273
	0.00836208	0.0097436
	0.00836208	0.0109711
	0.00836208	0.00918781
	0.00837438	0.0106899
	0.00837438	0.0110912
	0.00837872	0.00820551
	0.0084313	0.00945084
	0.00847761	0.010478
	0.00848345	0.011752
	0.00849142	0.0237263
	0.00854701	0.0269088
	0.00855457	0.0155721
	0.00864594	0.00742927
	0.0086688	0.0112276
	0.00867209	0.0110729
	0.00867209	0.0102224
	0.00871642	0.0219667
	0.00878018	0.00809564
	0.00883582	0.0177913
	0.00886357	0.0180683
	0.008867	0.0178814
	0.008867	0.00900535
	0.008867	0.00794275
	0.00888471	0.0121461
	0.00888471	0.0108987
	0.00890631	0.0118998
	0.00890631	0.0183584
	0.00895522	0.0154365
	0.00898923	0.0134719
	0.00899705	0.0129908
	0.00900712	0.0159696
	0.00902184	0.0191754
	0.00902506	0.00857326
	0.00907463	0.0156771
	0.00910194	0.0118446
	0.00911186	0.0149134
	0.00911186	0.00965817
	0.0091133	0.0236553
	0.00914381	0.0110055
	0.00919403	0.0114509
	0.00919403	0.0224434
	0.00919732	0.0150057
	0.00920374	0.0114112
	0.00921659	0.0112042
	0.00931343	0.0117453
	0.00936455	0.0158731
	0.0093723	0.0216456
	0.00940734	0.0105036
	0.00942606	0.014345
	0.00946602	0.011417
	0.00953177	0.0182201
	0.00953177	0.0135238
	0.00955224	0.0158006
	0.00961881	0.0159629
	0.00965495	0.0214288
	0.00965495	0.0136
	0.00967164	0.0166104
	0.00967164	0.0139053
	0.00970874	0.0111512
	0.00972092	0.0102103
	0.00973451	0.00858657
	0.00976154	0.0078587
	0.00979105	0.018607
	0.0098301	0.0080933
	0.00984499	0.00682983
	0.00986622	0.0222523
	0.00988201	0.0117602
	0.00991045	0.0172642
	0.00992616	0.0130707
	0.00992616	0.0126879
	0.00993677	0.0107592
	0.00995146	0.0147586
	0.00997151	0.0292029
	0.00997151	0.0197946
	0.0100345	0.0122531
	0.0100545	0.0138134
	0.0100985	0.019202
	0.0100985	0.0127259
	0.0100985	0.0159209
	0.010139	0.00852428
	0.0101493	0.0149487
	0.010177	0.0143001
	0.0102126	0.0197754
	0.0102436	0.0092852
	0.0102687	0.0121396
	0.0102893	0.0132558
	0.0102981	0.0138198
	0.0103245	0.0232684
	0.0103448	0.0109239
	0.0103448	0.0186363
	0.0103881	0.0234763
	0.0104104	0.0144154
	0.010472	0.0121463
	0.0105351	0.0098441
	0.0105688	0.00810046
	0.0106195	0.012263
	0.0106269	0.0172069
	0.0106269	0.00721324
	0.0106616	0.011079
	0.0106876	0.0073559
	0.0107086	0.0266054
	0.0107463	0.0190096
	0.0107629	0.0377689
	0.0107662	0.0134003
	0.010767	0.0161304
	0.0107876	0.0160329
	0.0108374	0.0144552
	0.0108401	0.00664486
	0.0108946	0.0234973
	0.0108946	0.0178196
	0.0109144	0.0198555
	0.0109212	0.0268025
	0.0109251	0.0138412
	0.0109752	0.00735007
	0.0109971	0.0224137
	0.0110208	0.00911419
	0.0110208	0.0103826
	0.0110619	0.0112041
	0.0110795	0.0214796
	0.0110797	0.0142617
	0.0111367	0.0104692
	0.011204	0.0184383
	0.0112065	0.0149043
	0.0112239	0.0180588
	0.0112813	0.0145621
	0.0112888	0.010643
	0.0112955	0.0133533
	0.0113113	0.0239519
	0.0114001	0.0130142
	0.0114001	0.0108094
	0.011416	0.01172
	0.0114349	0.0102603
	0.0115543	0.0217187
	0.0115764	0.0138129
	0.0116519	0.0167321
	0.0117015	0.0163392
	0.0117057	0.0167754
	0.0117126	0.0191541
	0.0117435	0.013835
	0.0118114	0.0101377
	0.0118114	0.00996821
	0.0118227	0.0161909
	0.0118227	0.0180846
	0.0118349	0.0142306
	0.0118611	0.0323473
	0.0119241	0.00895723
	0.0119241	0.0155172
	0.0119241	0.0131831
	0.0119403	0.0244126
	0.0119469	0.0193575
	0.011984	0.0142221
	0.0120205	0.0065053
	0.0120291	0.0367497
	0.0120401	0.0109303
	0.0120597	0.021725
	0.0120597	0.0144793
	0.012069	0.0231465
	0.012069	0.0104562
	0.0120768	0.0241568
	0.0121048	0.012774
	0.0121097	0.0137245
	0.0121126	0.0148333
	0.012125	0.0137894
	0.0121359	0.00701188
	0.0121791	0.0227466
	0.0121874	0.0292941
	0.0122924	0.0178541
	0.0123153	0.0261292
	0.0123153	0.0207475
	0.0123153	0.0119809
	0.0123586	0.0134477
	0.0123746	0.0128507
	0.0124111	0.0132009
	0.0124179	0.0138893
	0.0124386	0.0124323
	0.0124386	0.0148086
	0.0124386	0.0115144
	0.0124386	0.00993057
	0.0124633	0.0114841
	0.0124661	0.01558
	0.0124682	0.00939491
	0.0124682	0.013898
	0.0125616	0.0176722
	0.0125616	0.0141358
	0.0126476	0.0124861
	0.0127103	0.0224064
	0.0128205	0.0363375
	0.0128205	0.0125317
	0.0128205	0.0236322
	0.0128251	0.0139392
	0.0128314	0.019285
	0.0128314	0.0147265
	0.0128567	0.00773275
	0.0128823	0.040524
	0.0128823	0.0100684
	0.0129394	0.0215498
	0.0129394	0.0189611
	0.0129394	0.011733
	0.0129612	0.015442
	0.012987	0.0147606
	0.0130149	0.0240241
	0.0130542	0.0187426
	0.0130542	0.011228
	0.0130542	0.012525
	0.0131268	0.0144328
	0.0131813	0.0105783
	0.0132107	0.0205629
	0.0132282	0.00728511
	0.0132537	0.0300322
	0.0133005	0.0196224
	0.0133012	0.00959105
	0.0133156	0.0196914
	0.0133495	0.0112933
	0.0133707	0.0202915
	0.0133872	0.0172121
	0.0134536	0.0286012
	0.0134925	0.0181197
	0.0135452	0.0111807
	0.0135468	0.0142879
	0.0135864	0.0230226
	0.0135884	0.0147153
	0.0136154	0.0253596
	0.0137124	0.0129896
	0.0137124	0.0142626
	0.0137308	0.0270005
	0.013802	0.0300073
	0.0138643	0.0132324
	0.0138796	0.0141772
	0.0139115	0.0208212
	0.0139208	0.0124358
	0.0139285	0.0169168
	0.0139702	0.0325352
	0.0140126	0.0151736
	0.0140394	0.0160547
	0.0140394	0.0259148
	0.0140867	0.0295986
	0.0140867	0.0176593
	0.014111	0.0145987
	0.014209	0.0200074
	0.014224	0.0256929
	0.0142438	0.0145333
	0.0142438	0.0214274
	0.014245	0.0257399
	0.014284	0.0211868
	0.014284	0.0187662
	0.0142857	0.0154741
	0.0142857	0.0142227
	0.0142857	0.0124021
	0.0143201	0.0172383
	0.0143485	0.0193628
	0.014532	0.0206212
	0.0146018	0.022472
	0.0146471	0.0188272
	0.0147198	0.0220979
	0.0147251	0.0228971
	0.0147682	0.0175795
	0.014806	0.0158066
	0.014806	0.0314801
	0.014806	0.0116387
	0.0149272	0.0136243
	0.0149472	0.0125925
	0.0150103	0.0221612
	0.0150103	0.0321519
	0.0150246	0.0261724
	0.0150364	0.0441716
	0.0151313	0.0192448
	0.0151563	0.0116503
	0.0151761	0.0211424
	0.0152524	0.0146902
	0.0152524	0.0100549
	0.0152709	0.0189692
	0.0153116	0.0186088
	0.0153959	0.018703
	0.0153959	0.00982891
	0.0154867	0.0120205
	0.0155172	0.0134182
	0.0156054	0.0135003
	0.0156695	0.03532
	0.0157191	0.0250883
	0.0157366	0.0121372
	0.0157636	0.0233325
	0.0158278	0.0170772
	0.0158806	0.0167666
	0.0158806	0.0240194
	0.015888	0.0120526
	0.0158981	0.00937127
	0.0159196	0.0188955
	0.0159586	0.0245872
	0.0159787	0.0285395
	0.0159925	0.0186519
	0.0159925	0.0127737
	0.0160098	0.0145826
	0.0160098	0.013871
	0.0160194	0.0102679
	0.0160313	0.0198855
	0.016097	0.00890561
	0.016097	0.0133379
	0.0162562	0.033605
	0.0163026	0.018987
	0.0163385	0.0171938
	0.0163835	0.00724859
	0.0163835	0.00997122
	0.0164432	0.0186964
	0.0164552	0.0190685
	0.0164609	0.0201629
	0.016548	0.0153115
	0.0166196	0.0137951
	0.0166215	0.0199859
	0.0166527	0.0157153
	0.0166527	0.00950949
	0.0167242	0.0140328
	0.0167488	0.0155093
	0.0167488	0.0189595
	0.0168142	0.0243096
	0.0168358	0.0141565
	0.0168622	0.0342536
	0.0168622	0.0087453
	0.0168735	0.0111837
	0.0169828	0.0133922
	0.0169951	0.014957
	0.0170136	0.0130695
	0.0171764	0.0164794
	0.0171764	0.0136449
	0.017194	0.0257175
	0.017194	0.0159605
	0.0172189	0.01382
	0.0172468	0.00998907
	0.0172919	0.0120106
	0.0173102	0.0156524
	0.0173544	0.0128499
	0.0173858	0.00957274
	0.0174328	0.0198658
	0.0174328	0.0202021
	0.0174877	0.0200474
	0.0174877	0.0136752
	0.0174906	0.0216991
	0.0175248	0.0294547
	0.0175689	0.016084
	0.0176716	0.0231963
	0.0176839	0.0208148
	0.0177055	0.0302496
	0.0177271	0.0115235
	0.017734	0.0265966
	0.017791	0.0242401
	0.0177945	0.0134633
	0.017893	0.0167941
	0.0179891	0.00829652
	0.0179941	0.0137371
	0.0180299	0.0169367
	0.0180602	0.0176418
	0.0180668	0.0250096
	0.018119	0.0420437
	0.0181416	0.0397392
	0.0182687	0.0133724
	0.0183252	0.0120815
	0.0183946	0.0126629
	0.0183946	0.0110302
	0.0184147	0.0211128
	0.0185075	0.0202747
	0.0185251	0.0204364
	0.0185841	0.0318771
	0.0186269	0.0174012
	0.0186269	0.0176881
	0.0187192	0.0150639
	0.0187192	0.0173465
	0.0187192	0.0328241
	0.0187316	0.0191652
	0.0187629	0.013068
	0.0187629	0.0260335
	0.0188107	0.0143153
	0.0188351	0.0155685
	0.0188521	0.0142788
	0.0188521	0.0123593
	0.0188521	0.0160269
	0.0188963	0.0316841
	0.0189569	0.0100986
	0.0189653	0.0152818
	0.0189655	0.0112992
	0.0189655	0.0227718
	0.0189655	0.0141393
	0.0189702	0.0345681
	0.0189851	0.0195104
	0.0190265	0.0130612
	0.0190616	0.0144449
	0.0190635	0.018704
	0.0191047	0.0263834
	0.0191663	0.0538263
	0.0191663	0.0125492
	0.0192308	0.0137901
	0.0192379	0.0236983
	0.0192711	0.0414137
	0.0193099	0.0228958
	0.0193215	0.0125733
	0.019398	0.0180307
	0.0194175	0.0126698
	0.0194175	0.0172775
	0.0194627	0.0215424
	0.019469	0.0234027
	0.019469	0.0205141
	0.0195122	0.0250464
	0.0195852	0.0374096
	0.01969	0.0285731
	0.0198404	0.0302767
	0.0198523	0.0259287
	0.0198995	0.0220864
	0.0198997	0.0177421
	0.0199645	0.0139258
	0.0200542	0.0223389
	0.0200597	0.0264801
	0.0200669	0.0141274
	0.0201735	0.0153827
	0.0201735	0.0202309
	0.0202349	0.0150857
	0.0202349	0.017239
	0.0203184	0.0483339
	0.0203184	0.0238235
	0.0203184	0.0101687
	0.0204179	0.0165244
	0.0204251	0.0192761
	0.0204433	0.0361154
	0.0204992	0.023565
	0.0206311	0.0225372
	0.0206326	0.0170458
	0.0206326	0.0218257
	0.0206326	0.0167544
	0.0206387	0.0179018
	0.0206387	0.0143579
	0.0206897	0.0152762
	0.0206897	0.0170721
	0.0206961	0.0132821
	0.0207358	0.0157788
	0.0207769	0.0149476
	0.020841	0.0223339
	0.0208927	0.0313938
	0.020936	0.0200811
	0.0209439	0.0241688
	0.0209468	0.0191163
	0.0210515	0.0262148
	0.0210515	0.0109773
	0.0211823	0.0237345
	0.0212092	0.0471701
	0.0212188	0.0157144
	0.0212564	0.0343272
	0.0212564	0.0124468
	0.0213731	0.017158
	0.0214925	0.0247708
	0.021547	0.0229243
	0.0215719	0.0235935
	0.0216681	0.0253203
	0.0216749	0.0279023
	0.0216799	0.0140193
	0.0216802	0.0116175
	0.0216814	0.0262266
	0.0217174	0.0219781
	0.0217313	0.0182983
	0.0217391	0.0148076
	0.0217391	0.0114444
	0.0218609	0.022711
	0.0219212	0.0296083
	0.021966	0.0133057
	0.0219689	0.0142491
	0.021997	0.0244241
	0.0220876	0.0203749
	0.0221675	0.0230325
	0.0221675	0.0166083
	0.0221675	0.031001
	0.0222036	0.0172021
	0.022209	0.0181712
	0.0222222	0.0191106
	0.0222222	0.0324882
	0.0223172	0.0426607
	0.0223251	0.0186818
	0.0223301	0.0164206
	0.0224131	0.046078
	0.0224138	0.0252014
	0.0224189	0.0282398
	0.0224189	0.0174465
	0.0224189	0.0208576
	0.0224731	0.0219134
	0.0225664	0.014177
	0.0225836	0.0128363
	0.022591	0.0191005
	0.0226337	0.0408938
	0.0226601	0.0240503
	0.0226814	0.0254692
	0.0227304	0.00954606
	0.0228001	0.0202374
	0.0228142	0.0242264
	0.0228142	0.0356033
	0.0228912	0.0119151
	0.0229189	0.0112936
	0.0229996	0.0183984
	0.0231002	0.0144656
	0.0231563	0.021607
	0.0231563	0.0254835
	0.0231642	0.0385835
	0.0231642	0.0403399
	0.0233062	0.0172153
	0.0233557	0.0169742
	0.0234114	0.024449
	0.0237259	0.0167262
	0.0237417	0.0296504
	0.023847	0.0181645
	0.0238916	0.0313276
	0.023913	0.0509712
	0.023968	0.0164329
	0.0241249	0.0203277
	0.0241888	0.0281772
	0.024403	0.0162105
	0.024403	0.0145668
	0.0245636	0.00659483
	0.0245709	0.0127791
	0.0245819	0.0278537
	0.0246125	0.0091929
	0.0246125	0.0413067
	0.0246305	0.0180629
	0.0248358	0.0208408
	0.0248496	0.0240466
	0.0248768	0.0192696
	0.0250079	0.0320493
	0.0250737	0.023742
	0.0251662	0.0510021
	0.0253134	0.0373992
	0.0254039	0.0319641
	0.0255522	0.0264709
	0.0256068	0.0114552
	0.0257525	0.0160157
	0.0257993	0.0269861
	0.0258356	0.0177864
	0.0258356	0.0329478
	0.0258621	0.0193387
	0.0258621	0.0149502
	0.0258621	0.0256235
	0.0258788	0.0181392
	0.0258788	0.0165997
	0.0260163	0.0205764
	0.026087	0.0243123
	0.0261062	0.0313462
	0.0263547	0.027567
	0.0266002	0.0235951
	0.026601	0.0193667
	0.0267072	0.0221203
	0.0267072	0.0121191
	0.0267389	0.0320606
	0.0267414	0.0247288
	0.0269073	0.0310206
	0.0269166	0.02506
	0.0269196	0.0279723
	0.0269231	0.0194305
	0.0270936	0.043562
	0.0272238	0.0347151
	0.0273323	0.0185114
	0.0276986	0.0659902
	0.0277877	0.0248293
	0.0278325	0.0285893
	0.0278592	0.0211905
	0.027964	0.0232728
	0.0280252	0.0124964
	0.0285456	0.0224354
	0.0285714	0.028154
	0.0285953	0.0151399
	0.0286229	0.0407295
	0.0286971	0.0307809
	0.0287263	0.0120883
	0.0288955	0.0228162
	0.028898	0.0140629
	0.029097	0.0255908
	0.0291231	0.036978
	0.0292476	0.0271994
	0.0293103	0.026673
	0.0293103	0.0410208
	0.0293103	0.0273786
	0.0294153	0.0509864
	0.0294397	0.0196642
	0.029535	0.0151667
	0.029545	0.0323145
	0.0295567	0.0157351
	0.029598	0.0267971
	0.0296397	0.0253662
	0.029646	0.017416
	0.0297444	0.0278568
	0.0297606	0.046037
	0.029803	0.0378096
	0.0298995	0.0157872
	0.0299757	0.0113321
	0.0300493	0.0369644
	0.0300895	0.0242226
	0.0301919	0.0173154
	0.0302956	0.0231509
	0.0303284	0.0326429
	0.0303523	0.0125914
	0.030533	0.0303133
	0.0305419	0.0196156
	0.0305833	0.0237322
	0.0306866	0.048751
	0.0310345	0.0451858
	0.031075	0.022503
	0.0312702	0.0424432
	0.0312808	0.0347382
	0.0314363	0.018634
	0.0314465	0.0522749
	0.0316053	0.0189524
	0.031617	0.0301195
	0.031617	0.0176735
	0.0316556	0.0376339
	0.0316556	0.0618176
	0.0317064	0.0374024
	0.0318806	0.0292717
	0.0319721	0.0211922
	0.0321534	0.0257237
	0.032266	0.0393674
	0.0323628	0.0342066
	0.0325642	0.0240171
	0.032701	0.0177413
	0.0327586	0.0308329
	0.032767	0.011707
	0.032767	0.0199764
	0.0327817	0.0670376
	0.0328883	0.0138263
	0.0330384	0.0471791
	0.0330384	0.0190842
	0.0331104	0.0278972
	0.0332007	0.0393488
	0.0333738	0.00883006
	0.0334237	0.0245622
	0.0336165	0.0227543
	0.0337438	0.0322006
	0.0338581	0.0251213
	0.0338942	0.020764
	0.0339901	0.0273246
	0.0344828	0.0439563
	0.0345133	0.0264548
	0.0347291	0.0366706
	0.0349754	0.0695178
	0.0350497	0.018655
	0.0352954	0.0383025
	0.0353677	0.0444806
	0.035468	0.0270661
	0.035819	0.0171879
	0.0358407	0.0355564
	0.0360285	0.0340238
	0.0362456	0.0495464
	0.0363144	0.0297336
	0.0364307	0.0199494
	0.0364363	0.0180193
	0.0364548	0.036896
	0.0365782	0.0163334
	0.0366616	0.0349689
	0.0366757	0.034668
	0.0366995	0.0288765
	0.0366995	0.0314334
	0.0367205	0.0257035
	0.0368564	0.0414636
	0.0368773	0.0374615
	0.0368932	0.0494198
	0.0369458	0.0319266
	0.0369565	0.0327293
	0.037037	0.0438464
	0.0371953	0.0422208
	0.0372573	0.0185196
	0.0373659	0.0493422
	0.0373731	0.0190083
	0.0373984	0.0266479
	0.0376847	0.0455869
	0.0377042	0.0227215
	0.0377597	0.0352102
	0.0379404	0.0188277
	0.0379854	0.0147009
	0.0379867	0.0312309
	0.0381271	0.0202827
	0.0381773	0.0233483
	0.0381773	0.0306675
	0.0381773	0.0294146
	0.0383731	0.0194337
	0.0384236	0.036167
	0.0384615	0.0268175
	0.0386198	0.0504345
	0.0386278	0.0205231
	0.0386431	0.0364696
	0.0386431	0.0280026
	0.0387224	0.0643921
	0.0387673	0.014577
	0.0390658	0.025561
	0.0390855	0.0426658
	0.039199	0.024314
	0.0392495	0.0524797
	0.0392529	0.0243729
	0.0393857	0.0287165
	0.0394089	0.0424211
	0.0394652	0.0696865
	0.0395894	0.0414401
	0.0396552	0.0304121
	0.039823	0.0168239
	0.0398806	0.0784341
	0.0399015	0.0199961
	0.0399467	0.0469349
	0.0403941	0.0242526
	0.0404273	0.0244503
	0.0404407	0.0150747
	0.040494	0.0298209
	0.0406404	0.0213626
	0.0409552	0.0361801
	0.040969	0.0421939
	0.0410117	0.0252798
	0.0410117	0.0250981
	0.0411379	0.0184945
	0.0411408	0.0200747
	0.0411924	0.0418263
	0.0412783	0.0408131
	0.0415204	0.0211791
	0.0417625	0.0276051
	0.0420354	0.0279833
	0.0431035	0.0368916
	0.043347	0.045761
	0.0433497	0.0760389
	0.0433497	0.0512904
	0.0435961	0.0195571
	0.0437218	0.05664
	0.0442638	0.0195552
	0.0448276	0.043265
	0.0450149	0.0691854
	0.0450149	0.0294246
	0.0453202	0.035005
	0.0453202	0.0479093
	0.0455665	0.0678027
	0.0457192	0.0443493
	0.0460591	0.0256496
	0.0462172	0.0294683
	0.046237	0.0212193
	0.0462511	0.0443174
	0.0463054	0.0416457
	0.046437	0.0143442
	0.046798	0.0184254
	0.046798	0.0443627
	0.0473251	0.0243934
	0.0473398	0.0516398
	0.0474132	0.0294672
	0.047537	0.0388261
	0.0482759	0.034241
	0.0485222	0.0454773
	0.0496993	0.103787
	0.0497537	0.0245669
	0.0497537	0.0355948
	0.0497566	0.0396791
	0.0498645	0.04755
	0.050236	0.0289
	0.0506793	0.082221
	0.0506912	0.0433277
	0.0509655	0.0424639
	0.0509655	0.0619589
	0.051542	0.0302374
	0.0519174	0.041309
	0.0519705	0.0937199
	0.0520151	0.0113721
	0.0525483	0.0669166
	0.0525485	0.0210589
	0.0525745	0.0515624
	0.0527094	0.0542897
	0.0528024	0.057475
	0.0539728	0.054761
	0.0541872	0.0345136
	0.0544335	0.0471527
	0.0545151	0.0367435
	0.0549261	0.0541952
	0.0550148	0.148357
	0.0551724	0.0798597
	0.0554187	0.0871548
	0.0556047	0.0195408
	0.055665	0.0760576
	0.0559113	0.0535564
	0.0559279	0.0362441
	0.056502	0.0210687
	0.0576355	0.0614374
	0.0579833	0.0521224
	0.0598522	0.0458278
	0.0600985	0.0359843
	0.0605216	0.0242485
	0.0605995	0.09293
	0.0608885	0.0639367
	0.0614977	0.022108
	0.0619469	0.0714241
	0.0623615	0.0625365
	0.0630542	0.0297989
	0.0631546	0.0173602
	0.0641473	0.0188912
	0.064532	0.0434408
	0.0650246	0.02329
	0.0658207	0.0190509
	0.0670569	0.0337111
	0.068112	0.0420212
	0.0690154	0.0539525
	0.0783186	0.0530805
	0.0789303	0.0376752
	0.0807882	0.0525025
	0.0880531	0.0985845
	0.100493	0.0603725
	0.103084	0.0627347

## Sheet: Figure S4D
Bootstrapping MI	Mean	SEM	shuffles	Mean	SEM	Shuffles
	0.199146	0.0020139	30	0.0188133	0.00130798	30
	0.128603	0.00106805	30	0.0250002	0.00107648	30
	0.122245	0.0017474	30	0.027768	0.00276268	30
	0.116678	0.00200368	30	0.026852	0.00416157	30
	0.105433	0.000863181	30	0.0164918	0.000536902	30
	0.120629	0.00155461	30	0.0319938	0.000994596	30
	0.109117	0.00166853	30	0.0317133	0.00242744	30
	0.0973183	0.00179537	30	0.0222282	0.00319631	30
	0.100377	0.00146055	30	0.0261469	0.00132484	30
	0.0949319	0.00121141	30	0.0266557	0.00109921	30
	0.0783375	0.00143354	30	0.0160655	0.00210807	30
	0.0908643	0.00144625	30	0.0286239	0.000998839	30
	0.0805823	0.00088456	30	0.0184931	0.000775054	30
	0.087372	0.000789803	30	0.0260315	0.00109274	30
	0.0832914	0.00149252	30	0.0229895	0.00103658	30
	0.0920015	0.00158968	30	0.0317245	0.00329339	30
	0.0779433	0.00140903	30	0.02004	0.00100688	30
	0.0813937	0.00101162	30	0.023699	0.00117003	30
	0.091069	0.00175524	30	0.0361045	0.00294716	30
	0.0775311	0.000808812	30	0.0246472	0.00113082	30
	0.071664	0.00126483	30	0.0189899	0.00233321	30
	0.0687763	0.000702891	30	0.0176952	0.000700568	30
	0.0676689	0.000801208	30	0.0166243	0.00061236	30
	0.0726851	0.000735312	30	0.0216576	0.000855148	30
	0.0709906	0.00102656	30	0.0224913	0.0009429	30
	0.0739143	0.00118442	30	0.0255084	0.00243363	30
	0.0753491	0.00157254	30	0.0270419	0.00216935	30
	0.081536	0.00212911	30	0.0333468	0.00174544	30
	0.069233	0.000980971	30	0.0211688	0.00148859	30
	0.07364	0.00157381	30	0.0256016	0.0026753	30
	0.0651187	0.000898149	30	0.0174013	0.000743528	30
	0.0644424	0.000762818	30	0.0174817	0.000743438	30
	0.0772085	0.00134296	30	0.0305073	0.00187169	30
	0.0654723	0.000734704	30	0.0191175	0.000830706	30
	0.0796134	0.0015741	30	0.0335849	0.00247523	30
	0.0755759	0.00112436	30	0.0299556	0.00166198	30
	0.0821378	0.00148084	30	0.0365415	0.00286554	30
	0.0648156	0.000745629	30	0.0195155	0.000832471	30
	0.087351	0.00180974	30	0.0422212	0.00257781	30
	0.0716896	0.00161678	30	0.0270304	0.000997446	30
	0.0617537	0.000915656	30	0.0176831	0.000657627	30
	0.06706	0.00102502	30	0.0231483	0.00214247	30
	0.065294	0.00108099	30	0.0215713	0.00133492	30
	0.0828557	0.00164014	30	0.0395655	0.00278891	30
	0.0714494	0.0017439	30	0.0290907	0.00271047	30
	0.0592687	0.000906838	30	0.0169494	0.000646565	30
	0.0615536	0.000820875	30	0.0194712	0.00109941	30
	0.0633466	0.00163386	30	0.0220994	0.0014139	30
	0.0641933	0.00127594	30	0.0235034	0.00252344	30
	0.0578537	0.00102538	30	0.0173737	0.00410205	30
	0.0629787	0.000964243	30	0.0225985	0.00094574	30
	0.0683427	0.00149902	30	0.0280009	0.00211141	30
	0.071078	0.00140282	30	0.0310568	0.000882175	30
	0.0699575	0.00136812	30	0.030248	0.00192522	30
	0.0714807	0.00150708	30	0.0318402	0.00134736	30
	0.0673515	0.00107457	30	0.0281943	0.00111964	30
	0.0614057	0.00111435	30	0.0222648	0.00239176	30
	0.0644386	0.00141026	30	0.0254411	0.0023126	30
	0.0711765	0.00140755	30	0.0324709	0.00302072	30
	0.0555077	0.000953782	30	0.016924	0.000499382	30
	0.0612897	0.00130567	30	0.0233031	0.0014502	30
	0.0523224	0.000849919	30	0.0144698	0.000541086	30
	0.0634307	0.00100386	30	0.0257282	0.0017442	30
	0.0666052	0.0010305	30	0.0294843	0.00144632	30
	0.0512297	0.000877819	30	0.0144652	0.000678574	30
	0.0681465	0.00143633	30	0.0314639	0.00270992	30
	0.0539375	0.000990068	30	0.0175302	0.000773605	30
	0.0689958	0.00149081	30	0.0325997	0.00267758	30
	0.0740019	0.00155876	30	0.0381153	0.00305198	30
	0.0604161	0.000770526	30	0.0246054	0.00143951	30
	0.0683452	0.0020261	30	0.0326435	0.00250257	30
	0.0634252	0.00107382	30	0.0278903	0.00251539	30
	0.0501943	0.00133252	30	0.0149888	0.00179589	30
	0.0525617	0.000734489	30	0.0173725	0.00051791	30
	0.0598321	0.000877811	30	0.0251411	0.00175925	30
	0.0608568	0.00157121	30	0.0262053	0.00198486	30
	0.0541558	0.0010072	30	0.0195779	0.000797238	30
	0.0633025	0.00134899	30	0.0287387	0.00158116	30
	0.0711308	0.00157043	30	0.0368682	0.00192647	30
	0.0520793	0.00078406	30	0.0178816	0.000658228	30
	0.0637701	0.00165953	30	0.0295791	0.00225873	30
	0.0635071	0.00112007	30	0.0295448	0.00129471	30
	0.055597	0.000820754	30	0.0217534	0.00120839	30
	0.0593975	0.00120851	30	0.0255599	0.00109479	30
	0.0599193	0.00151493	30	0.0267221	0.00242504	30
	0.0502978	0.00128404	30	0.0172366	0.00263609	30
	0.0639326	0.00136134	30	0.0308983	0.00126522	30
	0.0530318	0.000872273	30	0.0200467	0.000774908	30
	0.0578177	0.00193717	30	0.0249254	0.00204954	30
	0.0442953	0.00114425	30	0.0116511	0.00122141	30
	0.0478974	0.000674642	30	0.0156835	0.000654885	30
	0.0505921	0.00078319	30	0.01847	0.000806961	30
	0.0474378	0.000799853	30	0.015629	0.000516273	30
	0.0624317	0.00133204	30	0.0308549	0.00276428	30
	0.0482693	0.000802629	30	0.0167666	0.000646269	30
	0.0540393	0.000839962	30	0.0227696	0.00114182	30
	0.062258	0.00162706	30	0.0310349	0.00206951	30
	0.0470455	0.00082846	30	0.0159897	0.00167971	30
	0.0700829	0.00151501	30	0.0394901	0.00271937	30
	0.0524867	0.00107661	30	0.0222547	0.00282869	30
	0.0482985	0.000895215	30	0.0180889	0.00118649	30
	0.0429342	0.00153432	30	0.0128323	0.00176352	30
	0.0420814	0.00053698	30	0.0121176	0.00112438	30
	0.0520967	0.000803729	30	0.022212	0.00129115	30
	0.0609352	0.00140461	30	0.0311403	0.00163152	30
	0.0607367	0.00148855	30	0.0310061	0.00177699	30
	0.0617201	0.00147925	30	0.0319936	0.00230368	30
	0.0487098	0.000874803	30	0.0190051	0.000600643	30
	0.0551616	0.00095049	30	0.025513	0.00148878	30
	0.0465013	0.000537879	30	0.0171468	0.000701304	30
	0.0417878	0.00068129	30	0.0125886	0.00141134	30
	0.048835	0.00078837	30	0.0198084	0.00137249	30
	0.0412125	0.0011719	30	0.0121894	0.00239794	30
	0.0540402	0.00102551	30	0.0251789	0.00161684	30
	0.0465112	0.000990671	30	0.0179537	0.00163972	30
	0.0643269	0.00138474	30	0.0357719	0.00278885	30
	0.051223	0.00130891	30	0.0226686	0.00311496	30
	0.0636384	0.00188113	30	0.0350945	0.00198384	30
	0.0576357	0.00111004	30	0.0292205	0.00324884	30
	0.0522156	0.00104772	30	0.0239773	0.0015723	30
	0.0591535	0.001236	30	0.0309651	0.00284601	30
	0.0525983	0.00113396	30	0.0249826	0.00202571	30
	0.044428	0.000708848	30	0.0168272	0.000749533	30
	0.0517736	0.000723032	30	0.0246059	0.00264308	30
	0.0514377	0.000935927	30	0.024279	0.0017327	30
	0.0546801	0.00137046	30	0.0277756	0.00208487	30
	0.0447783	0.000738016	30	0.0179152	0.000850004	30
	0.0538972	0.00131651	30	0.0271785	0.00213363	30
	0.0481969	0.000929707	30	0.0215062	0.00266132	30
	0.0468176	0.000890236	30	0.0205421	0.00123745	30
	0.0543559	0.00101068	30	0.0283053	0.00198925	30
	0.0443397	0.000795094	30	0.018384	0.000739124	30
	0.0449115	0.00110977	30	0.0190379	0.00209374	30
	0.0493081	0.00081245	30	0.0236283	0.000921727	30
	0.0516038	0.00120606	30	0.0259503	0.0013358	30
	0.0523442	0.00117688	30	0.0268045	0.00166286	30
	0.0513579	0.00100615	30	0.0259484	0.00151627	30
	0.0413466	0.00080771	30	0.0160087	0.000821674	30
	0.0418748	0.000762936	30	0.0165695	0.000930465	30
	0.0476505	0.000742487	30	0.0223604	0.00103494	30
	0.0500036	0.00109218	30	0.0247134	0.0021121	30
	0.0543396	0.00130938	30	0.0291762	0.00305386	30
	0.043119	0.000655766	30	0.0179689	0.00085	30
	0.049426	0.000666534	30	0.0243426	0.000846983	30
	0.0400737	0.000569851	30	0.0151112	0.00061257	30
	0.0460206	0.00076917	30	0.0211573	0.000983408	30
	0.0447743	0.000904788	30	0.0199402	0.00132585	30
	0.0477303	0.000763768	30	0.0230081	0.00107262	30
	0.0423231	0.00101557	30	0.0176813	0.000619353	30
	0.043986	0.0010581	30	0.0193898	0.00223448	30
	0.0589406	0.00156254	30	0.0347419	0.00361132	30
	0.042261	0.000830506	30	0.0180863	0.0012342	30
	0.0474559	0.00115058	30	0.0233679	0.00160877	30
	0.046913	0.00077553	30	0.0233379	0.000919128	30
	0.0551433	0.00079304	30	0.0315729	0.00125649	30
	0.0413147	0.000892313	30	0.0177515	0.00164986	30
	0.0546047	0.00113833	30	0.0310528	0.0022027	30
	0.0460886	0.000906401	30	0.0228267	0.00143114	30
	0.0336516	0.000768282	30	0.0107109	0.0013715	30
	0.0524275	0.000917279	30	0.0295518	0.00314423	30
	0.0563992	0.0011609	30	0.0335647	0.00144438	30
	0.0371797	0.00115551	30	0.0146238	0.00177915	30
	0.0496298	0.00120519	30	0.0271385	0.0029883	30
	0.0397524	0.000562894	30	0.0173703	0.000639421	30
	0.0402808	0.000895015	30	0.0180034	0.00135262	30
	0.0556943	0.00116881	30	0.0334576	0.00200664	30
	0.0573045	0.00132468	30	0.0351052	0.00220036	30
	0.044074	0.00115569	30	0.0219579	0.000912747	30
	0.0370165	0.00106753	30	0.0149229	0.00205196	30
	0.039026	0.000674183	30	0.0169623	0.000618618	30
	0.0441231	0.000753621	30	0.0220731	0.00128827	30
	0.0415115	0.00099803	30	0.0195047	0.00175599	30
	0.033703	0.000519259	30	0.0117064	0.00175732	30
	0.0397843	0.00091254	30	0.0177966	0.000786493	30
	0.05901	0.00142315	30	0.03704	0.002219	30
	0.0422269	0.000770542	30	0.0202645	0.000802868	30
	0.0386985	0.000570003	30	0.0167595	0.000600592	30
	0.0627564	0.00132978	30	0.0409089	0.00374307	30
	0.0409764	0.000667589	30	0.0191878	0.000785837	30
	0.0519553	0.0011518	30	0.030235	0.00189624	30
	0.0403702	0.00071556	30	0.0187028	0.0022744	30
	0.0452645	0.000847884	30	0.0237803	0.00154577	30
	0.0358614	0.000709044	30	0.0143807	0.000619154	30
	0.045762	0.00114222	30	0.0245805	0.00137352	30
	0.040414	0.00072664	30	0.0192582	0.000594774	30
	0.0542311	0.00135813	30	0.0331206	0.0015687	30
	0.0540628	0.00133152	30	0.0330078	0.00111208	30
	0.0384977	0.00106511	30	0.0175933	0.000957184	30
	0.0452529	0.000991591	30	0.0243914	0.00190154	30
	0.0524032	0.00109199	30	0.0316492	0.00280233	30
	0.0476453	0.00093108	30	0.0270055	0.0016862	30
	0.0368373	0.000518894	30	0.0162507	0.000773345	30
	0.0327558	0.000497161	30	0.0122132	0.000910212	30
	0.0344125	0.00068141	30	0.0138864	0.00154045	30
	0.0435109	0.000748636	30	0.0230556	0.000923973	30
	0.049905	0.00131875	30	0.0294794	0.00217051	30
	0.0465951	0.000968423	30	0.0262879	0.00109647	30
	0.0438489	0.00109561	30	0.023808	0.00157322	30
	0.0541344	0.00124408	30	0.0341973	0.00301738	30
	0.0472565	0.000731221	30	0.0275143	0.0015142	30
	0.0454609	0.000904823	30	0.0257586	0.00114286	30
	0.0458337	0.00113215	30	0.0261902	0.00202761	30
	0.0362509	0.000579941	30	0.0167321	0.000738952	30
	0.0415421	0.000933191	30	0.0220403	0.00126893	30
	0.0465278	0.00112232	30	0.0270617	0.00193885	30
	0.0410126	0.00104422	30	0.0218297	0.00185762	30
	0.0292978	0.000630262	30	0.0101642	0.00141193	30
	0.0520089	0.00113095	30	0.0329804	0.00279049	30
	0.0407052	0.000813243	30	0.0218786	0.000847486	30
	0.0497539	0.000974231	30	0.0309621	0.00214474	30
	0.0298618	0.000719292	30	0.0110895	0.000804476	30
	0.0379778	0.00072989	30	0.0192249	0.00096258	30
	0.0364584	0.00109446	30	0.0177579	0.00220316	30
	0.0429441	0.00102565	30	0.0242577	0.00185075	30
	0.0509182	0.00102313	30	0.0323283	0.00247091	30
	0.0370138	0.000607411	30	0.0185972	0.000937479	30
	0.0429518	0.000871468	30	0.0245959	0.00101009	30
	0.0377828	0.000637899	30	0.0194554	0.00148464	30
	0.0342393	0.000755388	30	0.0159665	0.000955269	30
	0.0365578	0.000798597	30	0.0183594	0.00100823	30
	0.0366132	0.000978777	30	0.0184597	0.0021437	30
	0.0467133	0.00133803	30	0.0286296	0.00218148	30
	0.0340046	0.00057588	30	0.0159626	0.000875973	30
	0.0360254	0.000709924	30	0.0180315	0.000799692	30
	0.0367837	0.000622547	30	0.0188058	0.000621538	30
	0.0383316	0.000524894	30	0.0203588	0.00147315	30
	0.0337035	0.000398423	30	0.0159045	0.000575467	30
	0.0414466	0.000832641	30	0.0237882	0.000977149	30
	0.0386438	0.000577746	30	0.0211267	0.000615926	30
	0.0306528	0.000705038	30	0.0132136	0.00066529	30
	0.0348883	0.000584494	30	0.0174514	0.00101579	30
	0.0418269	0.000744901	30	0.0244488	0.00153063	30
	0.0325897	0.000542499	30	0.0153511	0.000628905	30
	0.0240538	0.000562935	30	0.00687736	0.00089579	30
	0.0396778	0.000817388	30	0.0225591	0.00114642	30
	0.033598	0.000962754	30	0.0164998	0.00153576	30
	0.0395728	0.000738752	30	0.0225293	0.00129775	30
	0.0371417	0.000594705	30	0.020147	0.00136668	30
	0.0369005	0.000906852	30	0.0199459	0.00131383	30
	0.0391944	0.000774561	30	0.0222486	0.000959123	30
	0.0341108	0.000408506	30	0.0172075	0.00100086	30
	0.0433362	0.000926065	30	0.0264849	0.00195667	30
	0.0433646	0.000838687	30	0.0265686	0.0012174	30
	0.0320541	0.000548251	30	0.0152786	0.000639218	30
	0.0400994	0.000913202	30	0.0233989	0.00220257	30
	0.0350458	0.000824128	30	0.0186127	0.00054077	30
	0.0344527	0.00073428	30	0.0180915	0.000732668	30
	0.0350676	0.000946542	30	0.0188521	0.0010869	30
	0.040739	0.00120562	30	0.024533	0.00200093	30
	0.0350592	0.00074247	30	0.0188903	0.000820321	30
	0.0360813	0.000749142	30	0.0199649	0.00181067	30
	0.0420047	0.000931629	30	0.0259182	0.00221096	30
	0.0359924	0.000774177	30	0.0199524	0.00147388	30
	0.037446	0.000568586	30	0.0214695	0.000874756	30
	0.0317366	0.000604281	30	0.0157654	0.000614574	30
	0.0315545	0.000573933	30	0.0155932	0.000669274	30
	0.0362755	0.000923596	30	0.0203842	0.00130601	30
	0.036401	0.000757792	30	0.0205869	0.00215129	30
	0.0315385	0.000675207	30	0.0157614	0.000917702	30
	0.0346834	0.000643302	30	0.0189264	0.00143635	30
	0.033119	0.000721142	30	0.0174105	0.00085538	30
	0.0384927	0.000753609	30	0.0228399	0.000786281	30
	0.0263975	0.0005116	30	0.0107682	0.000771851	30
	0.0316334	0.000586727	30	0.0160581	0.000676834	30
	0.0424294	0.000868542	30	0.0269545	0.00131671	30
	0.0380301	0.000909083	30	0.0225783	0.00139083	30
	0.0425215	0.00089347	30	0.0271882	0.000916403	30
	0.0402937	0.001026	30	0.02503	0.00300382	30
	0.0458559	0.000917264	30	0.0306179	0.00149858	30
	0.0409088	0.00119001	30	0.0256817	0.00211687	30
	0.0376512	0.000829475	30	0.0224315	0.000998455	30
	0.0357183	0.000939269	30	0.0205089	0.00124023	30
	0.0305597	0.000520008	30	0.0153667	0.000772405	30
	0.0286608	0.000617275	30	0.0134804	0.000832432	30
	0.0357976	0.000721312	30	0.0207798	0.000618063	30
	0.0314835	0.000570556	30	0.0164859	0.000675971	30
	0.0403662	0.000918164	30	0.0254439	0.00155103	30
	0.0381587	0.000471855	30	0.0232918	0.00131893	30
	0.0340294	0.000747127	30	0.0191665	0.0010537	30
	0.0337457	0.0006404	30	0.0189135	0.00103709	30
	0.0342567	0.000820365	30	0.019481	0.00140395	30
	0.0303112	0.000603122	30	0.0158261	0.000768916	30
	0.0389941	0.000857015	30	0.0245707	0.00101801	30
	0.034289	0.000708043	30	0.0199377	0.000970385	30
	0.041927	0.000600312	30	0.0275981	0.000774611	30
	0.0275155	0.0007258	30	0.0132991	0.00124965	30
	0.0398286	0.000978284	30	0.0256187	0.00193264	30
	0.0357508	0.00059731	30	0.0216125	0.00122431	30
	0.0377171	0.000775258	30	0.0235838	0.00202502	30
	0.0358058	0.000772447	30	0.0217914	0.0013312	30
	0.0354662	0.000612253	30	0.0214829	0.000818312	30
	0.0293707	0.00064927	30	0.0154499	0.000503005	30
	0.0359462	0.00073921	30	0.022063	0.00115832	30
	0.0403735	0.000816691	30	0.0265357	0.0013318	30
	0.0496688	0.00116635	30	0.0358706	0.00221044	30
	0.0364907	0.000754506	30	0.0227436	0.000911347	30
	0.0443981	0.00121334	30	0.0306923	0.00183091	30
	0.0182371	0.000505688	30	0.0045313	0.000972796	30
	0.0205514	0.000761473	30	0.00684631	0.0010788	30
	0.043796	0.00116037	30	0.0300923	0.00276925	30
	0.0380085	0.000681634	30	0.0243399	0.0011266	30
	0.0416135	0.000698424	30	0.0280715	0.00124413	30
	0.0421329	0.00101293	30	0.0286468	0.00145239	30
	0.03226	0.000548814	30	0.0187879	0.000581937	30
	0.0348773	0.00108149	30	0.0214702	0.0018458	30
	0.0356312	0.00080794	30	0.0222431	0.00177142	30
	0.0343835	0.000635168	30	0.0210739	0.000893804	30
	0.031774	0.000595674	30	0.0184931	0.000984235	30
	0.0283624	0.00103098	30	0.0151027	0.00175941	30
	0.0272226	0.000902999	30	0.0140101	0.000918701	30
	0.0288224	0.000600808	30	0.0157365	0.000655522	30
	0.0262438	0.000441332	30	0.0132124	0.00145313	30
	0.0319413	0.000742849	30	0.0189873	0.00115529	30
	0.0376268	0.000983118	30	0.0246992	0.00163799	30
	0.0390119	0.0008914	30	0.0260918	0.001092	30
	0.0291645	0.000463288	30	0.0163076	0.000771048	30
	0.0476309	0.00146894	30	0.0349299	0.00163997	30
	0.0303207	0.000512989	30	0.0177364	0.000747106	30
	0.0265193	0.000635487	30	0.0139723	0.00121442	30
	0.0414575	0.000748335	30	0.0289337	0.00125745	30
	0.0410533	0.000918203	30	0.028562	0.00279967	30
	0.0268061	0.000603691	30	0.0145257	0.00109638	30
	0.0272954	0.000937022	30	0.0150271	0.00169165	30
	0.0192726	0.000402767	30	0.0070703	0.00109345	30
	0.0294373	0.000584542	30	0.0172557	0.000909388	30
	0.0293539	0.000676609	30	0.017174	0.000850306	30
	0.0259555	0.000638512	30	0.0138457	0.000751649	30
	0.0317613	0.000700965	30	0.0197128	0.000751694	30
	0.0339472	0.000873963	30	0.0219024	0.00111507	30
	0.0366554	0.000860526	30	0.0247096	0.0016289	30
	0.0274104	0.000545869	30	0.015494	0.000658627	30
	0.0273653	0.000470498	30	0.0154507	0.000624115	30
	0.0341281	0.00073945	30	0.0222466	0.00111378	30
	0.0244016	0.000540239	30	0.0125223	0.000497141	30
	0.0418788	0.000949936	30	0.0300237	0.00125684	30
	0.0341252	0.00091145	30	0.0223586	0.000893544	30
	0.0349003	0.00068628	30	0.0231344	0.00158699	30
	0.0342263	0.000719086	30	0.0224962	0.00131011	30
	0.0308137	0.000518894	30	0.0192055	0.000838311	30
	0.0254254	0.000528516	30	0.0138489	0.000913279	30
	0.0301738	0.00057719	30	0.01871	0.000702599	30
	0.0336958	0.000591018	30	0.0223115	0.00131297	30
	0.0223822	0.000651673	30	0.0110732	0.00110929	30
	0.0320918	0.000589218	30	0.0207989	0.00107058	30
	0.0470108	0.000988028	30	0.0357719	0.00287126	30
	0.0318556	0.00054934	30	0.0206562	0.000903655	30
	0.0343285	0.000777369	30	0.023142	0.00124606	30
	0.0395792	0.00120719	30	0.0284353	0.00238542	30
	0.0288979	0.00061942	30	0.0179325	0.00104766	30
	0.0246713	0.000572635	30	0.013774	0.00116697	30
	0.037371	0.000622418	30	0.0264741	0.00117037	30
	0.02907	0.000652447	30	0.0182141	0.000748661	30
	0.0303815	0.000715217	30	0.0195474	0.00208112	30
	0.0320025	0.000805384	30	0.0211985	0.000817324	30
	0.0357251	0.000807867	30	0.0249392	0.00136724	30
	0.0270209	0.000484393	30	0.0162864	0.000696445	30
	0.0325286	0.000658667	30	0.0218148	0.000795739	30
	0.0339875	0.000754516	30	0.0232912	0.00122863	30
	0.0458726	0.000847605	30	0.035227	0.00257776	30
	0.0281187	0.000498326	30	0.0174825	0.000822795	30
	0.0260157	0.000510889	30	0.0153858	0.000669584	30
	0.0274935	0.000621717	30	0.0169525	0.000624058	30
	0.0354423	0.000642204	30	0.0249087	0.00119702	30
	0.031296	0.000722598	30	0.0208065	0.00139081	30
	0.0285111	0.000640875	30	0.0180445	0.00111332	30
	0.0251341	0.00053281	30	0.0146963	0.000941832	30
	0.032602	0.000569261	30	0.0221735	0.00105147	30
	0.0376229	0.000824679	30	0.0271964	0.0013203	30
	0.0273948	0.000642853	30	0.0171119	0.000741796	30
	0.0322395	0.000678931	30	0.0219963	0.000779786	30
	0.0385535	0.000846424	30	0.0283378	0.00129844	30
	0.0276631	0.000825278	30	0.0175136	0.00105815	30
	0.0249043	0.000608875	30	0.0147548	0.00187883	30
	0.0251332	0.000567905	30	0.0149838	0.000467596	30
	0.0290697	0.000537273	30	0.0189236	0.00201196	30
	0.0293914	0.000872356	30	0.0192776	0.000821359	30
	0.0284755	0.000810601	30	0.0183738	0.000702729	30
	0.0286449	0.000547816	30	0.0185637	0.000764762	30
	0.0268205	0.000631113	30	0.0167985	0.00107028	30
	0.0302128	0.000792006	30	0.0202112	0.000820936	30
	0.0316477	0.000608101	30	0.021752	0.000976371	30
	0.0365181	0.000740998	30	0.0266339	0.00176783	30
	0.0384375	0.000750313	30	0.0285578	0.00159413	30
	0.0370176	0.000887267	30	0.0271558	0.000932679	30
	0.0191232	0.000830031	30	0.00930595	0.00131988	30
	0.0376	0.000843568	30	0.0279121	0.00132178	30
	0.0354787	0.000837201	30	0.0258477	0.0014389	30
	0.0285555	0.000607722	30	0.0189315	0.000550977	30
	0.0250547	0.000717792	30	0.0154629	0.000604432	30
	0.0214286	0.000447073	30	0.0118378	0.00103925	30
	0.0320636	0.000563118	30	0.0224801	0.0014687	30
	0.033654	0.000631826	30	0.0241332	0.00121799	30
	0.0271412	0.000740367	30	0.0176213	0.00135348	30
	0.0231533	0.000442436	30	0.0136463	0.00070184	30
	0.026388	0.000520567	30	0.0169017	0.000705931	30
	0.0327146	0.000790186	30	0.0232283	0.000916883	30
	0.0279185	0.000506303	30	0.0184994	0.000680913	30
	0.0218201	0.000760641	30	0.0124048	0.00135338	30
	0.0358476	0.00102916	30	0.0264626	0.00156778	30
	0.0234627	0.000533539	30	0.0141227	0.000609819	30
	0.0336466	0.000904357	30	0.024319	0.0020177	30
	0.0243184	0.000484289	30	0.0150289	0.000614214	30
	0.0389129	0.000796915	30	0.0296598	0.0013708	30
	0.0277025	0.000522634	30	0.018475	0.000564226	30
	0.0347853	0.000826456	30	0.0256092	0.00101647	30
	0.0338328	0.000847627	30	0.0246927	0.000897974	30
	0.0322284	0.000774155	30	0.0230897	0.00132142	30
	0.02688	0.000472793	30	0.0177447	0.000940141	30
	0.0225186	0.000588836	30	0.0134524	0.001562	30
	0.0247643	0.00051434	30	0.0157078	0.000634872	30
	0.0306088	0.000879755	30	0.0215807	0.00083486	30
	0.0281163	0.00104065	30	0.0191121	0.00284847	30
	0.0239433	0.00057152	30	0.0149471	0.000599401	30
	0.031864	0.00068763	30	0.022892	0.00125172	30
	0.026731	0.000637273	30	0.0178258	0.000661052	30
	0.0287131	0.00074543	30	0.0198687	0.00183687	30
	0.0272253	0.000692574	30	0.0183995	0.000752243	30
	0.0273394	0.000680087	30	0.0185378	0.00108404	30
	0.0168526	0.000683642	30	0.00823418	0.00106408	30
	0.0230455	0.000673307	30	0.0144525	0.000836275	30
	0.0247713	0.000440348	30	0.0161791	0.000571901	30
	0.0301571	0.00073747	30	0.0216068	0.00117207	30
	0.0211079	0.00061978	30	0.0126034	0.000881609	30
	0.0222941	0.000433472	30	0.013869	0.00057672	30
	0.0248419	0.000474672	30	0.0164574	0.000612251	30
	0.0315966	0.000665805	30	0.0232532	0.00161726	30
	0.0428097	0.000997185	30	0.0344681	0.00146044	30
	0.027267	0.000630787	30	0.0189547	0.00095683	30
	0.0309152	0.000669021	30	0.0226176	0.00110319	30
	0.0246681	0.000867968	30	0.0163999	0.00166244	30
	0.0263697	0.000438179	30	0.0181219	0.000693098	30
	0.0317541	0.000755255	30	0.0235108	0.00102502	30
	0.0163822	0.000731502	30	0.00817789	0.000889692	30
	0.0259607	0.000647427	30	0.0177738	0.00171544	30
	0.025045	0.000415316	30	0.0169564	0.000811928	30
	0.0228022	0.000465582	30	0.01473	0.000604315	30
	0.0177646	0.000445816	30	0.00970602	0.000956921	30
	0.0282235	0.000592761	30	0.0202621	0.0021676	30
	0.0377984	0.000767857	30	0.0298748	0.00133966	30
	0.0274919	0.000590682	30	0.0195842	0.000968948	30
	0.0245488	0.000516801	30	0.0166416	0.00116333	30
	0.028698	0.000730881	30	0.0207999	0.000905432	30
	0.0272227	0.00112706	30	0.0193654	0.000945805	30
	0.0266391	0.000733913	30	0.0187906	0.000884395	30
	0.0289079	0.000494511	30	0.0210738	0.000677809	30
	0.0297136	0.000960396	30	0.0218814	0.00192756	30
	0.0302372	0.000949746	30	0.0224383	0.00178746	30
	0.0267309	0.00102508	30	0.0189366	0.000985355	30
	0.0259597	0.000530461	30	0.0182117	0.000701924	30
	0.0312912	0.000826028	30	0.023555	0.000906866	30
	0.0380366	0.000815699	30	0.0303456	0.00166884	30
	0.0315855	0.000555721	30	0.023946	0.00180155	30
	0.0278319	0.000620002	30	0.020202	0.0011032	30
	0.0292188	0.000597382	30	0.0216023	0.0010276	30
	0.0275922	0.000683939	30	0.0199773	0.00116034	30
	0.0285913	0.000569476	30	0.0209776	0.000855717	30
	0.0284636	0.000354231	30	0.0208912	0.000702171	30
	0.0294296	0.000881957	30	0.0219285	0.00160734	30
	0.0256526	0.000540925	30	0.0181566	0.000731866	30
	0.0319745	0.000976334	30	0.0245004	0.000726458	30
	0.032329	0.000684234	30	0.0248842	0.0014412	30
	0.041139	0.00104219	30	0.0337163	0.00229225	30
	0.0153746	0.00048466	30	0.0080612	0.000784597	30
	0.0223732	0.000445436	30	0.0150697	0.00076902	30
	0.0278322	0.000572874	30	0.0205922	0.000955858	30
	0.028823	0.000679734	30	0.0216584	0.000837338	30
	0.02923	0.000802538	30	0.0221262	0.00231696	30
	0.0208567	0.000550159	30	0.0137549	0.00081332	30
	0.0223456	0.000443792	30	0.0152464	0.000511682	30
	0.0152582	0.000451689	30	0.00816405	0.00103193	30
	0.0264813	0.000456206	30	0.0194156	0.000890334	30
	0.0252335	0.000718441	30	0.0181886	0.000965809	30
	0.0230102	0.000893575	30	0.0159925	0.00189209	30
	0.0222153	0.000518964	30	0.0152452	0.00131123	30
	0.0341666	0.00072772	30	0.02722	0.00134828	30
	0.0223338	0.000329599	30	0.0154413	0.000590314	30
	0.0220333	0.000540705	30	0.0152894	0.000896158	30
	0.0291367	0.000602661	30	0.0224455	0.00148773	30
	0.0259802	0.000582775	30	0.0192955	0.000924996	30
	0.0251704	0.000513049	30	0.0185408	0.000802668	30
	0.0224484	0.000434334	30	0.0158337	0.000606646	30
	0.0190724	0.00085673	30	0.0124661	0.00161776	30
	0.0305726	0.000665446	30	0.0239741	0.0011983	30
	0.0312347	0.000594632	30	0.0246981	0.00105827	30
	0.0244786	0.000898625	30	0.0179442	0.00102123	30
	0.0264368	0.000489682	30	0.0199118	0.000719445	30
	0.0218622	0.000489363	30	0.0153481	0.000595924	30
	0.0301284	0.000756474	30	0.0236362	0.00129591	30
	0.0214334	0.000517607	30	0.0149469	0.000718087	30
	0.0270137	0.000608452	30	0.0205407	0.00104422	30
	0.0213884	0.000443255	30	0.0151298	0.000672073	30
	0.0281441	0.000683594	30	0.0219336	0.00130944	30
	0.0225269	0.000444954	30	0.0164108	0.00102778	30
	0.0300264	0.000591813	30	0.0239352	0.00117534	30
	0.0261983	0.000559203	30	0.0202835	0.00117382	30
	0.0220285	0.000511411	30	0.0161321	0.00051164	30
	0.0222095	0.000480036	30	0.0163442	0.000679829	30
	0.0346443	0.000789621	30	0.0287856	0.0013428	30
	0.0307259	0.000724661	30	0.0248685	0.00105588	30
	0.0292921	0.000518968	30	0.0234564	0.000992262	30
	0.0199435	0.000382017	30	0.0141107	0.000551076	30
	0.0270181	0.000520481	30	0.0212359	0.000881318	30
	0.0276846	0.0005565	30	0.0219038	0.000715348	30
	0.0278542	0.000667456	30	0.0222162	0.000779391	30
	0.0162315	0.000614945	30	0.0106069	0.000963659	30
	0.0316044	0.00124462	30	0.0260259	0.00207336	30
	0.0247931	0.000450871	30	0.0192207	0.00102056	30
	0.0252992	0.000498373	30	0.0197359	0.00101518	30
	0.0210729	0.00046853	30	0.0155521	0.000609497	30
	0.0288168	0.000867553	30	0.0233015	0.00183097	30
	0.0197992	0.000545485	30	0.0142846	0.000965247	30
	0.0156075	0.000482717	30	0.0101238	0.000571741	30
	0.0246488	0.000668845	30	0.0191754	0.000646777	30
	0.0250539	0.000533862	30	0.0196091	0.00053102	30
	0.0228656	0.000432491	30	0.0174217	0.000853455	30
	0.0211381	0.000520766	30	0.0157022	0.000857097	30
	0.0221527	0.000702462	30	0.0167637	0.00101359	30
	0.0266325	0.00067766	30	0.0212586	0.0015716	30
	0.0311879	0.000789681	30	0.0258348	0.00211261	30
	0.025284	0.000520041	30	0.019961	0.000731058	30
	0.0192198	0.000409138	30	0.0138971	0.000580908	30
	0.0193941	0.000437643	30	0.0140932	0.000491545	30
	0.0319727	0.000885022	30	0.0267257	0.00155163	30
	0.0281926	0.000563534	30	0.0229616	0.000859868	30
	0.0218243	0.00056387	30	0.0165934	0.000817303	30
	0.0274577	0.000629521	30	0.022296	0.00112345	30
	0.0228684	0.00110705	30	0.0177193	0.00182389	30
	0.0280737	0.000636676	30	0.0229646	0.00133843	30
	0.0214052	0.000442862	30	0.0162984	0.000507255	30
	0.0288825	0.000634116	30	0.0237855	0.00101756	30
	0.0319082	0.000825453	30	0.0268206	0.00115856	30
	0.027615	0.00072387	30	0.0225294	0.00112721	30
	0.0219526	0.000817659	30	0.0169412	0.00114214	30
	0.0218337	0.000316487	30	0.0168241	0.00101219	30
	0.0167116	0.000339697	30	0.0117025	0.00053506	30
	0.0179373	0.000436994	30	0.0129457	0.000630322	30
	0.0280559	0.000606548	30	0.0230837	0.00122777	30
	0.0276145	0.000421346	30	0.0226568	0.000746322	30
	0.0330873	0.000948049	30	0.0281353	0.0019546	30
	0.0267456	0.000521735	30	0.0218106	0.00092737	30
	0.0248501	0.000550417	30	0.0199461	0.000677641	30
	0.0310235	0.000946444	30	0.0262049	0.00247906	30
	0.0184881	0.000350795	30	0.0136841	0.000622935	30
	0.0208234	0.000511309	30	0.0160385	0.000627357	30
	0.0278717	0.000676962	30	0.0230989	0.00113738	30
	0.0192941	0.000344836	30	0.0145287	0.000638121	30
	0.0201113	0.000572963	30	0.0153483	0.00117054	30
	0.0230337	0.000678808	30	0.0182797	0.000984753	30
	0.0373548	0.000835696	30	0.0326389	0.00235054	30
	0.00871014	0.000572914	30	0.00400742	0.00101631	30
	0.0228113	0.000586063	30	0.0181519	0.000573057	30
	0.0198945	0.000643951	30	0.0152429	0.0012309	30
	0.0193356	0.000544902	30	0.014762	0.00110227	30
	0.0212315	0.000469091	30	0.0166755	0.00077028	30
	0.0131102	0.000492955	30	0.00858408	0.00133597	30
	0.0214215	0.000452255	30	0.0169011	0.000719485	30
	0.0288336	0.000576734	30	0.0244243	0.000962314	30
	0.0311934	0.000710506	30	0.0268289	0.00103055	30
	0.0158008	0.000420816	30	0.0114497	0.00111176	30
	0.0292361	0.000714977	30	0.0248861	0.00111721	30
	0.0204107	0.000599579	30	0.0160683	0.000825925	30
	0.0299302	0.000848034	30	0.0255934	0.00241325	30
	0.0186674	0.00040209	30	0.0143371	0.000630546	30
	0.0252262	0.000605953	30	0.020931	0.0010705	30
	0.024714	0.000626212	30	0.0204829	0.000993725	30
	0.0184417	0.000584032	30	0.0142241	0.000912729	30
	0.0198756	0.000443009	30	0.0156849	0.000665448	30
	0.0139899	0.000334259	30	0.00981636	0.00084944	30
	0.0161168	0.000512303	30	0.0119893	0.00157756	30
	0.0168749	0.000415623	30	0.0127554	0.000650022	30
	0.0276781	0.000631193	30	0.0235841	0.000913386	30
	0.0185525	0.00034043	30	0.0144913	0.000641337	30
	0.0233326	0.000423628	30	0.0193101	0.000758049	30
	0.0241719	0.000611508	30	0.0201594	0.00159029	30
	0.0278692	0.000539537	30	0.0238631	0.000983224	30
	0.025899	0.00055062	30	0.022172	0.000656305	30
	0.022192	0.000427437	30	0.0185388	0.00132732	30
	0.0247786	0.000629848	30	0.0211381	0.00129674	30
	0.0192168	0.00056345	30	0.015638	0.000857274	30
	0.0232177	0.000556125	30	0.0196427	0.000843018	30
	0.0195951	0.000356877	30	0.016102	0.000639183	30
	0.0170324	0.000335606	30	0.013544	0.000903536	30
	0.0280219	0.000795521	30	0.0245382	0.00129147	30
	0.0399553	0.00104673	30	0.036499	0.00275374	30
	0.0338026	0.000863538	30	0.0303686	0.00148128	30
	0.0199198	0.000406531	30	0.0165155	0.000657306	30
	0.0199176	0.000588271	30	0.0165441	0.00067163	30
	0.0352304	0.00110473	30	0.0318596	0.00177436	30
	0.0236481	0.000661254	30	0.0203133	0.00108151	30
	0.0174743	0.00048972	30	0.014161	0.000502962	30
	0.0269782	0.000473742	30	0.0236657	0.00109959	30
	0.0180512	0.000530615	30	0.0147671	0.00145372	30
	0.0244389	0.000431648	30	0.0211579	0.000825091	30
	0.0296672	0.000475456	30	0.0264199	0.00122456	30
	0.0243122	0.000568199	30	0.0211504	0.0008663	30
	0.0182311	0.000340989	30	0.0151116	0.000747473	30
	0.0158242	0.000344243	30	0.0127071	0.000520008	30
	0.0233136	0.000504335	30	0.0202473	0.000952446	30
	0.0193342	0.000579054	30	0.0162956	0.00120245	30
	0.0198555	0.000484482	30	0.0168494	0.000819589	30
	0.01403	0.000812441	30	0.0110433	0.00214505	30
	0.023559	0.000498535	30	0.0205723	0.000773511	30
	0.0156057	0.000353777	30	0.0126553	0.000525563	30
	0.0247365	0.000575097	30	0.0217962	0.000966909	30
	0.0242298	0.000587027	30	0.0213194	0.0010883	30
	0.0255879	0.000612662	30	0.0227142	0.000988125	30
	0.0266163	0.000603007	30	0.0237656	0.000891575	30
	0.0145896	0.000457857	30	0.0117401	0.00150631	30
	0.032499	0.000601522	30	0.0296869	0.00224029	30
	0.0122364	0.000395596	30	0.00942944	0.000512845	30
	0.0249651	0.000678946	30	0.0221755	0.00124187	30
	0.0228835	0.000482948	30	0.0201106	0.000771229	30
	0.0221235	0.000554744	30	0.0193854	0.000889226	30
	0.0212749	0.00047274	30	0.0185762	0.000790432	30
	0.0261857	0.000491953	30	0.0234895	0.00123357	30
	0.021417	0.00059154	30	0.0187219	0.00134082	30
	0.016157	0.000499832	30	0.0135222	0.000956383	30
	0.0168962	0.000468652	30	0.0142796	0.000705949	30
	0.0213672	0.000466411	30	0.0188126	0.000963334	30
	0.0202287	0.000426224	30	0.0176761	0.000700185	30
	0.0303159	0.000980165	30	0.0278144	0.00139702	30
	0.021185	0.000404878	30	0.0187257	0.000772785	30
	0.0203214	0.000587609	30	0.017897	0.00087549	30
	0.0181973	0.000537155	30	0.0158577	0.000531029	30
	0.0249888	0.000639407	30	0.0227037	0.000912567	30
	0.0218505	0.000365291	30	0.0195803	0.000950745	30
	0.020097	0.000500564	30	0.0178424	0.000646492	30
	0.016443	0.000372412	30	0.01423	0.00113715	30
	0.019974	0.000322529	30	0.0177806	0.000620128	30
	0.0193467	0.000424691	30	0.0171798	0.000629766	30
	0.0219979	0.000457031	30	0.0198321	0.000750323	30
	0.0277474	0.000916113	30	0.0255871	0.0021984	30
	0.0128538	0.000297237	30	0.010703	0.000703659	30
	0.0172327	0.000515996	30	0.0150994	0.00100161	30
	0.0130128	0.000563585	30	0.0109017	0.0013055	30
	0.0231967	0.000393735	30	0.0210903	0.000990338	30
	0.0209132	0.000447992	30	0.0188296	0.000615532	30
	0.0186329	0.000437171	30	0.0165769	0.000710442	30
	0.0230721	0.000493488	30	0.0210402	0.00101828	30
	0.019683	0.000485557	30	0.0176972	0.00116765	30
	0.0145409	0.000351149	30	0.0125636	0.000582503	30
	0.0280167	0.00078986	30	0.0261003	0.00226278	30
	0.0271818	0.000598163	30	0.0253173	0.00127279	30
	0.0247551	0.0005073	30	0.0229144	0.000786901	30
	0.00571679	0.000488947	30	0.00388505	0.00115084	30
	0.0290299	0.000623012	30	0.0272052	0.00112692	30
	0.0308647	0.000959439	30	0.0290934	0.00220775	30
	0.0182026	0.000375561	30	0.0164654	0.000608959	30
	0.0156444	0.000441059	30	0.0140155	0.000706981	30
	0.0192893	0.000418284	30	0.0176731	0.000823052	30
	0.0179588	0.000453979	30	0.0163496	0.000673161	30
	0.036155	0.000965843	30	0.0345602	0.00148292	30
	0.0238705	0.000817389	30	0.0223319	0.00163479	30
	0.0174037	0.000387871	30	0.0159186	0.000711614	30
	0.024407	0.000740731	30	0.0229459	0.00130122	30
	0.0194616	0.000502254	30	0.0180035	0.000671582	30
	0.020893	0.000609075	30	0.0194386	0.00137062	30
	0.00751941	0.000319103	30	0.00609716	0.000893487	30
	0.0145566	0.000325662	30	0.0131885	0.000597596	30
	0.0352632	0.000929191	30	0.0339084	0.00187374	30
	0.0161497	0.000361003	30	0.0148473	0.000812496	30
	0.0315235	0.000796952	30	0.0302759	0.00147232	30
	0.0219132	0.000618417	30	0.0206797	0.00166486	30
	0.0291351	0.000777268	30	0.0281276	0.00112054	30
	0.0239872	0.000598342	30	0.0229823	0.00103957	30
	0.0200556	0.000612935	30	0.0190588	0.00100926	30
	0.00571679	0.000488947	30	0.00479315	0.00132704	30
	0.0193969	0.000406921	30	0.0184795	0.000797642	30
	0.0169939	0.000352022	30	0.0160803	0.000677188	30
	0.0298187	0.000648514	30	0.0289275	0.00151517	30
	0.0114462	0.000331111	30	0.0105691	0.000818944	30
	0.0161709	0.000577861	30	0.0153049	0.00123281	30
	0.0233382	0.000618549	30	0.0225002	0.00093081	30
	0.0181887	0.000497339	30	0.0174163	0.00114082	30
	0.0190932	0.000353673	30	0.018401	0.000841615	30
	0.0185694	0.000436407	30	0.017917	0.000909567	30
	0.0223442	0.000546723	30	0.021713	0.00144241	30
	0.0225623	0.000605271	30	0.0219411	0.00135503	30
	0.0190991	0.000435226	30	0.0184893	0.00121698	30
	0.0169719	0.000897701	30	0.0164133	0.00206174	30
	0.00918108	0.000545478	30	0.0086261	0.00131192	30
	0.0269891	0.000907165	30	0.0264469	0.00110964	30
	0.0182055	0.00036755	30	0.0176934	0.000724851	30
	0.0199708	0.000639245	30	0.0194611	0.00140558	30
	0.0203768	0.000567451	30	0.0199051	0.00101658	30
	0.0241857	0.000583919	30	0.0238398	0.00116339	30
	0.0211253	0.000794692	30	0.0207907	0.000970984	30
	0.0215236	0.00057516	30	0.0212102	0.0011327	30
	0.0207686	0.000498385	30	0.02046	0.00071236	30
	0.0152461	0.000490165	30	0.0149471	0.000647049	30
	0.0174136	0.000398847	30	0.0171406	0.000690775	30
	0.0171495	0.000470059	30	0.0169273	0.000682416	30
	0.0148837	0.000478758	30	0.0146975	0.00118031	30
	0.0166901	0.00037405	30	0.0165214	0.000550186	30
	0.0182512	0.000463318	30	0.0180852	0.000673698	30
	0.0160675	0.000537382	30	0.0159506	0.00102652	30
	0.013265	0.000466931	30	0.0131517	0.00065755	30
	0.0202625	0.000597038	30	0.0201766	0.00134403	30
	0.0209475	0.000365434	30	0.0209676	0.000840471	30
	0.0141713	0.000304144	30	0.0141919	0.000829009	30
	0.00501555	0.000441262	30	0.00504563	0.00112625	30
	0.0178387	0.000400958	30	0.0178923	0.000648359	30
	0.01954	0.000586954	30	0.0196345	0.00102051	30
	0.0164133	0.000380357	30	0.0166261	0.000713403	30
	0.0170425	0.000428906	30	0.0172602	0.00117748	30
	0.0244022	0.000659328	30	0.0246903	0.000953598	30
	0.0241714	0.000663719	30	0.0244597	0.000985634	30
	0.0214027	0.000584865	30	0.0216996	0.0013008	30
	0.0196095	0.000411304	30	0.0199156	0.00100457	30
	0.0168295	0.000540984	30	0.01714	0.000791498	30
	0.0213686	0.000696413	30	0.0216806	0.00171033	30
	0.0203587	0.000544133	30	0.0207343	0.000951121	30
	0.0233147	0.000591484	30	0.0236948	0.000982101	30
	0.0236351	0.000501741	30	0.0240358	0.00102004	30
	0.0218114	0.000433404	30	0.0222212	0.00102341	30
	0.0194285	0.000573294	30	0.0198816	0.000848111	30
	0.019049	0.000501065	30	0.0195449	0.000680079	30
	0.0256032	0.000596572	30	0.0261549	0.00132163	30
	0.0225532	0.000848938	30	0.0231209	0.00107399	30
	0.0171421	0.00054712	30	0.0177219	0.000834249	30
	0.0266812	0.000580162	30	0.0272648	0.0010539	30
	0.0148902	0.000488406	30	0.0155332	0.000754992	30
	0.020756	0.00048249	30	0.021442	0.00101276	30
	0.0196355	0.00045704	30	0.0203566	0.000657783	30
	0.0255667	0.000622415	30	0.0262886	0.00139631	30
	0.00222942	0.000350371	30	0.00299191	0.00146072	30
	0.0160692	0.000470298	30	0.0168353	0.0005485	30
	0.0154791	0.000389071	30	0.0162467	0.000746873	30
	0.0276415	0.000626421	30	0.0284318	0.00138488	30
	0.0164001	0.000478765	30	0.0173058	0.000541492	30
	0.0139182	0.000355613	30	0.0148703	0.000715897	30
	0.0202127	0.000726193	30	0.0212757	0.00122926	30
	0.0185659	0.000645806	30	0.0196716	0.00152732	30
	0.0168942	0.000390662	30	0.0180138	0.000955832	30
	0.0131462	0.000317752	30	0.0143174	0.000560867	30
	0.0224189	0.000441524	30	0.0236104	0.00119098	30
	0.0123319	0.000518344	30	0.0135446	0.00136553	30
	0.0264562	0.000571819	30	0.0276945	0.00107468	30
	0.0139061	0.000239136	30	0.0151684	0.000629867	30
	0.0109509	0.000463517	30	0.0122575	0.000934752	30
	0.0143929	0.000369783	30	0.0157003	0.0012169	30
	0.0114975	0.000337045	30	0.012806	0.000810616	30
	0.0248885	0.000407347	30	0.0262033	0.000836884	30
	0.0200449	0.000614785	30	0.0214354	0.000893992	30
	0.0197412	0.000488472	30	0.0211583	0.000645532	30
	0.0096048	0.00034251	30	0.0110716	0.000718243	30
	0.0203411	0.00101875	30	0.0218215	0.00243851	30
	0.00994017	0.000366649	30	0.011433	0.000735783	30
	0.0207774	0.000575351	30	0.0222815	0.00092402	30
	0.0135714	0.000341588	30	0.0151068	0.000646068	30
	0.0176652	0.000564403	30	0.0192346	0.00136533	30
	0.0188326	0.000610536	30	0.0204481	0.000781389	30
	0.0123018	0.000421838	30	0.01392	0.000538307	30
	0.0146491	0.000402919	30	0.0163092	0.000708395	30
	0.0206184	0.000477274	30	0.0222798	0.000946533	30
	0.0134466	0.000338549	30	0.0151502	0.000857142	30
	0.0157895	0.000372085	30	0.0175934	0.000683095	30
	0.0188479	0.000547891	30	0.0206568	0.000865594	30
	0.0239146	0.000747889	30	0.0257338	0.00273315	30
	0.0204345	0.000390557	30	0.0223052	0.00108219	30
	0.0212906	0.000528665	30	0.0232087	0.00106653	30
	0.0263536	0.000754817	30	0.0282872	0.00131957	30
	0.0146635	0.000602146	30	0.0165993	0.000789955	30
	0.00887787	0.000321595	30	0.0109013	0.000510575	30
	0.0153542	0.000550233	30	0.0173872	0.00076359	30
	0.0190683	0.000474514	30	0.021133	0.00106156	30
	0.014829	0.000453987	30	0.016924	0.000628146	30
	0.0187995	0.000737754	30	0.0209271	0.000868517	30
	0.0153235	0.000316135	30	0.0174906	0.000730028	30
	0.0218186	0.000583784	30	0.023995	0.00096511	30
	0.0146547	0.000368067	30	0.0168504	0.000687633	30
	0.0165723	0.000413997	30	0.0187945	0.000832811	30
	0.0175197	0.000514576	30	0.0197715	0.000954343	30
	0.0120097	0.00032843	30	0.014262	0.000908185	30
	0.0142512	0.000436125	30	0.0165212	0.000678017	30
	0.0174651	0.000597745	30	0.0197578	0.000995083	30
	0.020811	0.000827074	30	0.0231047	0.000921774	30
	0.0134984	0.000362897	30	0.0157974	0.000617902	30
	0.0112449	0.000465647	30	0.0136156	0.0013464	30
	0.023012	0.000590549	30	0.0253911	0.00171734	30
	0.0216759	0.000435023	30	0.0241286	0.000961217	30
	0.0157562	0.000569623	30	0.0182388	0.000589463	30
	0.0161013	0.00046163	30	0.0185873	0.000621552	30
	0.0152665	0.000370942	30	0.0177829	0.000580673	30
	0.00451196	0.000333376	30	0.00707558	0.000778163	30
	0.0201534	0.000632702	30	0.0227312	0.00102717	30
	0.0130933	0.000432602	30	0.0156828	0.000779688	30
	0.0104323	0.000250404	30	0.0130252	0.00058279	30
	0.0122706	0.000495325	30	0.0148842	0.00077678	30
	0.0237197	0.000542377	30	0.0263621	0.000916557	30
	0.0159517	0.000449797	30	0.0186715	0.00100285	30
	0.00966647	0.000509914	30	0.0124227	0.00115442	30
	0.0198103	0.00057427	30	0.0225671	0.00139078	30
	0.0155393	0.000521522	30	0.0183366	0.000952083	30
	0.0247942	0.000438922	30	0.0276029	0.00148237	30
	0.0134711	0.000306099	30	0.0163059	0.000650962	30
	0.0173844	0.000719742	30	0.0202768	0.00110666	30
	0.0193874	0.000344413	30	0.0222985	0.000816541	30
	0.0250685	0.000601378	30	0.0279991	0.00203207	30
	0.0119332	0.000283948	30	0.0148763	0.00062131	30
	0.0112025	0.000336119	30	0.0141992	0.000889209	30
	0.0190719	0.00059406	30	0.022085	0.000877688	30
	0.00443552	0.000506555	30	0.00755604	0.00164695	30
	0.0330144	0.000795192	30	0.0361478	0.00216788	30
	0.0118667	0.000553554	30	0.0150245	0.000719479	30
	0.0135233	0.000345411	30	0.0166845	0.000764034	30
	0.0179153	0.000297532	30	0.0210921	0.000607323	30
	0.0161107	0.000413483	30	0.0193019	0.00137015	30
	0.0148127	0.00048459	30	0.018019	0.000856623	30
	0.0131133	0.000410635	30	0.0163228	0.00109021	30
	0.014543	0.000398164	30	0.0178541	0.000692267	30
	0.00854004	0.000348356	30	0.0120419	0.000491315	30
	0.0279364	0.000562174	30	0.0314661	0.00173897	30
	0.0213646	0.000714317	30	0.0249007	0.00106791	30
	0.00538689	0.000266568	30	0.00892673	0.000835416	30
	0.00375771	0.000366597	30	0.00730549	0.00119801	30
	0.00735225	0.000285132	30	0.0109181	0.00117778	30
	0.0136369	0.000438262	30	0.0172052	0.000892263	30
	0.0199232	0.000685734	30	0.0234952	0.000962217	30
	0.0180526	0.000601185	30	0.0217042	0.0012837	30
	0.0121303	0.00031804	30	0.0157968	0.000580843	30
	0.0103478	0.000355357	30	0.0140437	0.000606344	30
	0.015607	0.000282104	30	0.0193282	0.000619455	30
	0.0144583	0.000353754	30	0.0181861	0.000981836	30
	0.0138899	0.00043701	30	0.0176264	0.000850211	30
	0.0138304	0.000481275	30	0.0176371	0.000831899	30
	0.020791	0.00039826	30	0.024607	0.000955276	30
	0.017336	0.000559588	30	0.0211545	0.000866715	30
	0.0212786	0.000397748	30	0.0251439	0.00114742	30
	0.0212638	0.0005726	30	0.025157	0.000930058	30
	0.0172244	0.000795916	30	0.0211207	0.00100809	30
	0.0163916	0.000624987	30	0.0203129	0.00093467	30
	0.0136479	0.000365474	30	0.0175845	0.000867879	30
	0.0166669	0.000408918	30	0.020622	0.00115882	30
	0.0183827	0.000416653	30	0.0223877	0.00152424	30
	0.00529035	0.000191994	30	0.00929711	0.000576091	30
	0.0148728	0.00044307	30	0.0188845	0.00108216	30
	0	0	30	0.00411051	0.00140233	30
	0.022462	0.000687358	30	0.0265924	0.00128407	30
	0.0143201	0.000559393	30	0.018519	0.000936463	30
	0.0273774	0.000851644	30	0.0316249	0.00249506	30
	0.0138943	0.000328347	30	0.0181838	0.000782034	30
	0.0262513	0.000383667	30	0.0305893	0.00137139	30
	0.00771514	0.000334774	30	0.0120923	0.000735184	30
	0.00964053	0.000638158	30	0.014062	0.00267243	30
	0.0185028	0.000621323	30	0.0229815	0.00103567	30
	0.0123208	0.000501906	30	0.0168211	0.000702121	30
	0.0113658	0.000511765	30	0.0158854	0.00179472	30
	0.0117901	0.00042037	30	0.0163154	0.000690021	30
	0.0118392	0.00026265	30	0.0164085	0.000534899	30
	0.0127395	0.000330169	30	0.017327	0.000754077	30
	0.0224612	0.000632306	30	0.0270528	0.00107946	30
	0.0164486	0.000507511	30	0.0210435	0.000835991	30
	0.0163883	0.000477101	30	0.0210924	0.000805389	30
	0.0113498	0.000426321	30	0.0160841	0.00137529	30
	0.0231566	0.000972235	30	0.0279395	0.0028238	30
	0.0150965	0.000443381	30	0.0199029	0.00103059	30
	0.0164894	0.000369562	30	0.0212963	0.000677451	30
	0.0151306	0.000450593	30	0.0199377	0.000965001	30
	0.0158499	0.00050794	30	0.0207147	0.000743739	30
	0.0209299	0.000585575	30	0.0257984	0.00142832	30
	0.0177619	0.000487253	30	0.0227169	0.00114065	30
	0.0165693	0.000513429	30	0.0215295	0.00165285	30
	0.0190031	0.000409785	30	0.0239727	0.00141282	30
	0.0236049	0.000694758	30	0.0287476	0.00275495	30
	0	0	30	0.00518375	0.00146634	30
	0.0118998	0.000288773	30	0.0170904	0.000786537	30
	0.0119406	0.000514409	30	0.0171513	0.00104236	30
	0.0171435	0.000697105	30	0.022409	0.0015578	30
	0.00670824	0.000489556	30	0.011984	0.00097426	30
	0.0114935	0.000376568	30	0.0168322	0.000678571	30
	0.0141407	0.000416616	30	0.0195076	0.000811676	30
	0.015495	0.000435714	30	0.0209749	0.00069537	30
	0.0171232	0.000369143	30	0.0226417	0.00107294	30
	0.0251868	0.000829907	30	0.0307793	0.00310408	30
	0.0141397	0.000442025	30	0.0198465	0.000888227	30
	0.0174904	0.00041249	30	0.0232035	0.000978743	30
	0.00621064	0.00016407	30	0.0120372	0.000907712	30
	0.00528749	0.000295143	30	0.0111346	0.00092017	30
	0.0121663	0.000232738	30	0.0180737	0.000757855	30
	0.0121815	0.000466281	30	0.0181424	0.000675693	30
	0.00972204	0.000346072	30	0.0156916	0.000949529	30
	0.0113028	0.000594243	30	0.0174104	0.00125826	30
	0.0114941	0.000274336	30	0.0176335	0.00105354	30
	0.0153773	0.000487674	30	0.0215493	0.00138043	30
	0.0133108	0.000396605	30	0.0194873	0.000790881	30
	0.00892267	0.000345827	30	0.0151466	0.000728779	30
	0.00913899	0.000523114	30	0.0154371	0.00151632	30
	0.00434868	0.000309937	30	0.0107169	0.000942796	30
	0.0180685	0.000544284	30	0.0244473	0.00118868	30
	0.0234461	0.000692273	30	0.0298298	0.00159324	30
	0.00718358	0.000350406	30	0.0136712	0.000649271	30
	0.0129511	0.000322875	30	0.0195292	0.000721563	30
	0.0110477	0.000369427	30	0.0176556	0.000575235	30
	0.0098525	0.000331766	30	0.0164832	0.00054615	30
	0.00410336	0.000353433	30	0.0108866	0.000736127	30
	0.00956871	0.000293833	30	0.0163746	0.000515262	30
	0.0132948	0.000304472	30	0.020151	0.00080455	30
	0.0110141	0.000271622	30	0.0179366	0.000876091	30
	0.0104184	0.000507848	30	0.0173775	0.000694688	30
	0.0034291	0.000269798	30	0.010461	0.00107767	30
	0.0100897	0.000469453	30	0.0171429	0.000741335	30
	0.00866315	0.000550162	30	0.0157281	0.00136921	30
	0.0121021	0.000445382	30	0.019179	0.00155259	30
	0.0139818	0.000387698	30	0.0211344	0.00072253	30
	0.00309735	0.000306698	30	0.0102544	0.00104405	30
	0.00993558	0.000345458	30	0.0171821	0.000600253	30
	0.0095494	0.000380979	30	0.0167985	0.00113704	30
	0.0158963	0.000708931	30	0.0231681	0.00112646	30
	0.0179773	0.00046352	30	0.0252897	0.0010497	30
	0.00944913	0.000334139	30	0.0168887	0.000857773	30
	0.0102637	0.000296733	30	0.0177179	0.000739578	30
	0.0143711	0.000401034	30	0.0218546	0.00157217	30
	0.0156493	0.000578297	30	0.0233278	0.00175612	30
	0.0106262	0.000409317	30	0.0183771	0.000931801	30
	0.0139736	0.000508444	30	0.0217586	0.00113634	30
	0.0111323	0.000339065	30	0.0189182	0.00080978	30
	0.0112935	0.000753553	30	0.0190794	0.00242912	30
	0.0107694	0.000394348	30	0.0185719	0.000821668	30
	0.0249804	0.000756017	30	0.0328552	0.00289281	30
	0.00326554	0.000321871	30	0.0112161	0.00140488	30
	0.0204958	0.000427164	30	0.0284471	0.00116322	30
	0.0126525	0.000652612	30	0.0206811	0.0012685	30
	0.0122016	0.000464932	30	0.0202842	0.00140699	30
	0.00526938	0.000353031	30	0.0134152	0.000580784	30
	0.0150207	0.000346601	30	0.0232683	0.00153051	30
	0.0102172	0.000425783	30	0.0185651	0.000820347	30
	0.0072615	0.000343818	30	0.0156139	0.00100297	30
	0.00515348	0.000296444	30	0.0137172	0.000606448	30
	0.0023829	0.000318879	30	0.011041	0.000825264	30
	0.0128892	0.000388613	30	0.0216129	0.00109816	30
	0.011218	0.000388858	30	0.0200417	0.0009434	30
	0.00955082	0.000473823	30	0.0184616	0.000983905	30
	0.01116	0.000507243	30	0.0200997	0.0010486	30
	0.0148179	0.000721572	30	0.0238362	0.00226983	30
	0.00640345	0.000280274	30	0.0154531	0.0010825	30
	0.0117685	0.000684594	30	0.0208401	0.00262453	30
	0.0153429	0.00060375	30	0.0244357	0.00102065	30
	0.0213248	0.00124737	30	0.030553	0.0024979	30
	0.00837124	0.000227546	30	0.0176179	0.00073403	30
	0.00675052	0.000253785	30	0.0160359	0.000559702	30
	0.0118179	0.000348845	30	0.0211257	0.000774895	30
	0.00672874	0.000324285	30	0.0160833	0.00068959	30
	0.00250669	0.00024914	30	0.0119606	0.00108359	30
	0.0104342	0.000355475	30	0.0199521	0.00114522	30
	0.0204691	0.000701314	30	0.0302974	0.00139389	30
	0.00773922	0.000335277	30	0.0175954	0.000851608	30
	0.00137985	0.00015057	30	0.011276	0.000671743	30
	0.00886328	0.000626973	30	0.0187781	0.00111976	30
	0.00824606	0.000399822	30	0.0181974	0.000925075	30
	0.010399	0.000319852	30	0.0205537	0.000939408	30
	0.00729544	0.000610317	30	0.0178042	0.00182814	30
	0.0194015	0.000686138	30	0.0299553	0.00120621	30
	0.00588486	0.000318002	30	0.0165139	0.000695911	30
	0.0074257	0.000762704	30	0.0180766	0.00128877	30
	0.00183118	0.000215325	30	0.0124878	0.000627129	30
	0.0120406	0.00040291	30	0.0227209	0.000983818	30
	0.0205543	0.000881088	30	0.0312735	0.00315467	30
	0.0122278	0.000715215	30	0.0230472	0.00228176	30
	0.0130255	0.00044467	30	0.0239088	0.00195295	30
	0.0114114	0.000477067	30	0.0222957	0.000974576	30
	0.0192967	0.000783338	30	0.0302165	0.00211195	30
	0.00857882	0.000404626	30	0.019615	0.00123015	30
	0.0056805	0.000264934	30	0.0169275	0.000727723	30
	0.0153309	0.000395824	30	0.0270053	0.00092903	30
	0	0	30	0.0117789	0.00138563	30
	0	0	30	0.0118682	0.000972191	30
	0.00874474	0.0004514	30	0.0206623	0.00128252	30
	0.00671659	0.000325085	30	0.0187338	0.00099779	30
	0.00819959	0.000601423	30	0.0202686	0.00220044	30
	0.0178793	0.00109818	30	0.0300773	0.0020379	30
	0	0	30	0.0122022	0.0014437	30
	0	0	30	0.0123785	0.00130514	30
	0.00665058	0.000368831	30	0.0190828	0.000617914	30
	0.00697397	0.000409927	30	0.0194968	0.00107466	30
	0.00885567	0.000396357	30	0.0213805	0.000759572	30
	0.00959061	0.000556179	30	0.0224659	0.00146371	30
	0.0150088	0.000706061	30	0.0279052	0.00093307	30
	0.0018887	0.000206575	30	0.0149835	0.00126629	30
	0.0134483	0.00085681	30	0.0265645	0.00208103	30
	0	0	30	0.0133375	0.00144726	30
	0.00693633	0.000308017	30	0.0203045	0.000807849	30
	0	0	30	0.0133918	0.00142519	30
	0.00292581	0.000268237	30	0.016324	0.000836551	30
	0.0027338	0.000234354	30	0.0161833	0.000713789	30
	0.0140897	0.000571286	30	0.0275926	0.0010906	30
	0.00877688	0.000425827	30	0.0224736	0.00104173	30
	0.0102468	0.000607437	30	0.0240088	0.00195224	30
	0.0110459	0.000608644	30	0.0248263	0.00108534	30
	0	0	30	0.0138468	0.000927284	30
	0.00482247	0.000258654	30	0.0189144	0.000923836	30
	0	0	30	0.014135	0.00290784	30
	0.00204812	0.000198489	30	0.0162247	0.000782165	30
	0.021696	0.000776121	30	0.0359278	0.00237261	30
	0.00431159	0.000280576	30	0.0186083	0.000664315	30
	0.0150285	0.000728254	30	0.0293262	0.00278088	30
	0.00513266	0.000293004	30	0.0197949	0.00106175	30
	0	0	30	0.0151466	0.00102943	30
	0.00938579	0.000350513	30	0.0246574	0.000813643	30
	0.00450263	0.000383018	30	0.0199588	0.00139017	30
	0.00570515	0.00027664	30	0.0212445	0.000957615	30
	0.0103082	0.000313822	30	0.0262345	0.00111986	30
	0.00850522	0.000632256	30	0.0247129	0.00128029	30
	0.00451096	0.000402217	30	0.0209857	0.000717533	30
	0.004672	0.00042835	30	0.0211849	0.00187696	30
	0.00441923	0.000293558	30	0.0211223	0.00119578	30
	0	0	30	0.0169029	0.00145247	30
	0	0	30	0.0172577	0.000754715	30
	0.00605189	0.000394297	30	0.0235644	0.00141209	30
	0	0	30	0.0179911	0.00087214	30
	0	0	30	0.018388	0.00124589	30
	0	0	30	0.0184116	0.00191314	30
	0.00750384	0.000539569	30	0.0261281	0.00134101	30
	0.00581486	0.000453553	30	0.0245413	0.00110939	30
	0.00602934	0.000506185	30	0.025909	0.00215558	30
	0	0	30	0.0198919	0.00160113	30
	0.00541311	0.000539448	30	0.0255043	0.00187337	30
	0	0	30	0.0202764	0.00210506	30
	0.00500957	0.00031977	30	0.0254084	0.00141974	30
	0	0	30	0.0206049	0.00114416	30
	0.00210426	0.000418459	30	0.023096	0.00274992	30
	0.00694888	0.000544711	30	0.0287371	0.00117786	30
	0	0	30	0.0220401	0.00351894	30
	0	0	30	0.0222607	0.00138606	30
	0.00167458	0.000187814	30	0.0246424	0.00133103	30
	0.00470591	0.000598132	30	0.0288212	0.0014087	30
	0.00590372	0.000326924	30	0.0304364	0.00219837	30
	0.00232766	0.000277531	30	0.0300699	0.00138022	30
	0	0	30	0.0329317	0.00169697	30
	0.00214183	0.000325428	30	0.0359437	0.00241213	30
Inset left:

## Sheet: Figure S4E
Prob. being active effect on p value	ProbabilityActive	p value
	0.00106876	0.0001
	0.00107463	0.0001
	0.00117057	0.0001
	0.00119403	0.9999
	0.00119403	0.0001
	0.00123153	0.9999
	0.00129394	0.9999
	0.00133779	0.0001
	0.0014245	0.8082
	0.00158278	0.0001
	0.00158278	0.0001
	0.00180668	0.0001
	0.00198735	0.0049
	0.00202985	0.0196
	0.00202985	0.8291
	0.00205761	0.0001
	0.00225626	0.0001
	0.00234869	0.0001
	0.00234869	0.0001
	0.00235988	0.0001
	0.00237222	0.8869
	0.00237222	0.0001
	0.00237417	0.0001
	0.00240888	0.0001
	0.00254207	0.0784
	0.00254207	0.7921
	0.00258788	0.0001
	0.00258788	0.0001
	0.00262687	0.0001
	0.00270936	0.0001
	0.00272308	0.9999
	0.00280354	0.9999
	0.00284281	0.0001
	0.002849	0.9669
	0.00286567	0.0001
	0.00286567	0.9215
	0.00295567	0.9999
	0.00295567	0.0147
	0.00296877	0.0071
	0.00298507	0.9999
	0.00300728	0.0001
	0.00300728	0.9999
	0.00301003	0.0006
	0.00317726	0.0001
	0.00323485	0.9999
	0.00332384	0.0059
	0.00335149	0.0001
	0.00345051	0.0243
	0.00346269	0.0306
	0.00346269	0.0001
	0.00346269	0.9999
	0.00346269	0.0001
	0.00348212	0.9999
	0.00351171	0.0924
	0.00358209	0.0469
	0.00364039	0.0088
	0.00366616	0.0001
	0.00370149	0.0004
	0.00376517	0.9999
	0.00379867	0.0001
	0.0039403	0.0001
	0.0039403	0.0007
	0.00395695	0.0001
	0.00397989	0.9999
	0.00399467	0.9999
	0.00403753	0.4609
	0.00404407	0.4437
	0.0040597	0.0001
	0.0040597	0.9999
	0.00411523	0.0001
	0.00418719	0.0001
	0.00418719	0.0627
	0.00418719	0.0001
	0.00418936	0.1546
	0.00418936	0.3498
	0.00420336	0.9999
	0.00427351	0.0001
	0.00428556	0.381
	0.00429409	0.9999
	0.00434783	0.0001
	0.00439378	0.1326
	0.00443178	0.0001
	0.00443178	0.0001
	0.00457227	0.9999
	0.00459006	0.0001
	0.00459006	0.0002
	0.0046083	0.3764
	0.00465672	0.0001
	0.00468227	0.0001
	0.00470376	0.0001
	0.00471303	0.9725
	0.00471976	0.2375
	0.00474834	0.0038
	0.00477612	0.1663
	0.00490662	0.9999
	0.0049601	0.9999
	0.00501492	0.0264
	0.00501672	0.0002
	0.00501672	0.2011
	0.00506489	0.0001
	0.00513196	0.0001
	0.00522317	0.9492
	0.00522503	0.9999
	0.0052367	0.0001
	0.00534378	0.9999
	0.00539142	0.0001
	0.00539142	0.9999
	0.00541872	0.0001
	0.00549254	0.1299
	0.00556833	0.0001
	0.00570388	0.0019
	0.00573134	0.9999
	0.00573134	0.9999
	0.00574893	0.9999
	0.00575221	0.4017
	0.00585075	0.0001
	0.00585345	0.0001
	0.00590472	0.0001
	0.00603839	0.3202
	0.00608955	0.0001
	0.00614273	0.0001
	0.00614273	0.0001
	0.00615763	0.9999
	0.00617284	0.0001
	0.00629379	0.0001
	0.00629464	0.0001
	0.00632836	0.9999
	0.00634218	0.0904
	0.00640394	0.0001
	0.00641254	0.0001
	0.0064697	0.4833
	0.00648061	0.9999
	0.0064894	0.9999
	0.00649351	0.0001
	0.00653129	0.9999
	0.00653674	0.0001
	0.00658514	0.9999
	0.00659824	0.9999
	0.00664767	0.0001
	0.00664767	0.0001
	0.00665004	0.995
	0.00665025	0.7535
	0.00668473	0.9999
	0.00668657	0.0001
	0.00669363	0.0001
	0.00670297	0.9999
	0.00677884	0.0001
	0.00680595	0.9999
	0.00683308	0.0001
	0.00692537	0.0001
	0.00700629	0.0001
	0.00702094	0.9999
	0.00702341	0.9999
	0.00702341	0.0001
	0.00710777	0.9999
	0.00712251	0.9999
	0.00714286	0.0001
	0.00714286	0.0001
	0.00728078	0.0001
	0.00728358	0.0001
	0.00733138	0.0001
	0.00733233	0.0001
	0.00733233	0.0001
	0.00737463	0.0007
	0.00738409	0.0001
	0.00738916	0.0001
	0.00738916	0.9999
	0.00752212	0.0001
	0.00752239	0.0001
	0.00752239	0.0001
	0.00754798	0.9999
	0.00758808	0.0001
	0.00759734	0.0001
	0.00763547	0.0001
	0.00764563	0.9999
	0.00766978	0.0031
	0.00769231	0.0001
	0.00770617	0.9999
	0.0077188	0.0686
	0.00773492	0.0001
	0.00775562	0.0001
	0.00780923	0.0001
	0.00783755	0.0001
	0.00783945	0.0067
	0.0078683	0.0001
	0.0078806	0.0001
	0.0078806	0.0001
	0.0078806	0.0001
	0.0078806	0.9999
	0.00788177	0.0001
	0.00788177	0.9999
	0.0079139	0.0003
	0.00794397	0.0001
	0.00794941	0.0001
	0.0079563	0.0001
	0.00800971	0.9999
	0.00800971	0.9999
	0.00802676	0.0001
	0.0080485	0.0001
	0.00807505	0.9999
	0.00808813	0.0001
	0.00812808	0.9999
	0.00813008	0.3482
	0.00816925	0.0001
	0.00819398	0.589
	0.00819495	0.8983
	0.00823045	0.9999
	0.00823045	0.0001
	0.00823881	0.9999
	0.00831255	0.4024
	0.0083525	0.8885
	0.00836208	0.0001
	0.00836208	0.0001
	0.00836208	0.9804
	0.00837438	0.0001
	0.00837438	0.0098
	0.00837872	0.9077
	0.0084313	0.9999
	0.00847761	0.0001
	0.00848345	0.997
	0.00849142	0.9999
	0.00854701	0.9999
	0.00855457	0.9999
	0.00864594	0.9999
	0.0086688	0.9999
	0.00867209	0.9999
	0.00867209	0.9999
	0.00871642	0.9999
	0.00878018	0.9999
	0.00883582	0.1693
	0.00886357	0.9999
	0.008867	0.9996
	0.008867	0.0853
	0.008867	0.9999
	0.00888471	0.0049
	0.00888471	0.9999
	0.00890631	0.9999
	0.00890631	0.0001
	0.00895522	0.9999
	0.00898923	0.9999
	0.00899705	0.0001
	0.00900712	0.0011
	0.00902184	0.002
	0.00902506	0.9999
	0.00907463	0.9999
	0.00910194	0.9999
	0.00911186	0.9999
	0.00911186	0.9999
	0.0091133	0.9999
	0.00914381	0.9999
	0.00919403	0.9999
	0.00919403	0.9999
	0.00919732	0.854
	0.00920374	0.0001
	0.00921659	0.9999
	0.00931343	0.9999
	0.00936455	0.9999
	0.0093723	0.9999
	0.00940734	0.9999
	0.00942606	0.3524
	0.00946602	0.9982
	0.00953177	0.9999
	0.00953177	0.9999
	0.00955224	0.0001
	0.00961881	0.9999
	0.00965495	0.0119
	0.00965495	0.0013
	0.00967164	0.9999
	0.00967164	0.0776
	0.00970874	0.4959
	0.00972092	0.9999
	0.00973451	0.9999
	0.00976154	0.9999
	0.00979105	0.9336
	0.0098301	0.9999
	0.00984499	0.9999
	0.00986622	0.9999
	0.00988201	0.9999
	0.00991045	0.887
	0.00992616	0.0001
	0.00992616	0.0001
	0.00993677	0.0001
	0.00995146	0.0001
	0.00997151	0.9999
	0.00997151	0.0001
	0.0100345	0.0001
	0.0100545	0.9999
	0.0100985	0.0001
	0.0100985	0.0107
	0.0100985	0.0001
	0.010139	0.0001
	0.0101493	0.9999
	0.010177	0.0001
	0.0102126	0.0001
	0.0102436	0.1734
	0.0102687	0.9999
	0.0102893	0.0001
	0.0102981	0.9998
	0.0103245	0.0001
	0.0103448	0.0001
	0.0103448	0.9999
	0.0103881	0.9999
	0.0104104	0.0001
	0.010472	0.0339
	0.0105351	0.9999
	0.0105688	0.0001
	0.0106195	0.6758
	0.0106269	0.003
	0.0106269	0.0001
	0.0106616	0.0001
	0.0106876	0.0037
	0.0107086	0.0001
	0.0107463	0.9999
	0.0107629	0.6058
	0.0107662	0.0017
	0.010767	0.9751
	0.0107876	0.0001
	0.0108374	0.0001
	0.0108401	0.9999
	0.0108946	0.0001
	0.0108946	0.9966
	0.0109144	0.0001
	0.0109212	0.0003
	0.0109251	0.0001
	0.0109752	0.9999
	0.0109971	0.0001
	0.0110208	0.9999
	0.0110208	0.9999
	0.0110619	0.514
	0.0110795	0.9999
	0.0110797	0.0001
	0.0111367	0.0001
	0.011204	0.1819
	0.0112065	0.0001
	0.0112239	0.0001
	0.0112813	0.0001
	0.0112888	0.9999
	0.0112955	0.0001
	0.0113113	0.0001
	0.0114001	0.0001
	0.0114001	0.9999
	0.011416	0.9999
	0.0114349	0.9999
	0.0115543	0.0001
	0.0115764	0.9999
	0.0116519	0.0001
	0.0117015	0.9811
	0.0117057	0.0001
	0.0117126	0.9999
	0.0117435	0.0001
	0.0118114	0.7539
	0.0118114	0.9685
	0.0118227	0.0001
	0.0118227	0.0001
	0.0118349	0.0138
	0.0118611	0.0315
	0.0119241	0.9999
	0.0119241	0.9999
	0.0119241	0.0001
	0.0119403	0.9999
	0.0119469	0.3737
	0.011984	0.9999
	0.0120205	0.0001
	0.0120291	0.0001
	0.0120401	0.7672
	0.0120597	0.9999
	0.0120597	0.9999
	0.012069	0.0001
	0.012069	0.9999
	0.0120768	0.0001
	0.0121048	0.1793
	0.0121097	0.0058
	0.0121126	0.0006
	0.012125	0.0001
	0.0121359	0.9999
	0.0121791	0.9999
	0.0121874	0.9999
	0.0122924	0.0238
	0.0123153	0.9999
	0.0123153	0.0001
	0.0123153	0.9999
	0.0123586	0.0001
	0.0123746	0.9999
	0.0124111	0.0228
	0.0124179	0.9995
	0.0124386	0.9999
	0.0124386	0.4962
	0.0124386	0.9999
	0.0124386	0.9999
	0.0124633	0.9999
	0.0124661	0.9999
	0.0124682	0.0001
	0.0124682	0.9999
	0.0125616	0.0001
	0.0125616	0.0001
	0.0126476	0.0008
	0.0127103	0.0018
	0.0128205	0.0001
	0.0128205	0.9999
	0.0128205	0.0018
	0.0128251	0.9999
	0.0128314	0.0963
	0.0128314	0.9999
	0.0128567	0.0001
	0.0128823	0.2017
	0.0128823	0.9999
	0.0129394	0.9999
	0.0129394	0.0001
	0.0129394	0.9999
	0.0129612	0.0001
	0.012987	0.0001
	0.0130149	0.0001
	0.0130542	0.9999
	0.0130542	0.9999
	0.0130542	0.3145
	0.0131268	0.9999
	0.0131813	0.0353
	0.0132107	0.0012
	0.0132282	0.0048
	0.0132537	0.9999
	0.0133005	0.9999
	0.0133012	0.5719
	0.0133156	0.0001
	0.0133495	0.9999
	0.0133707	0.9999
	0.0133872	0.0001
	0.0134536	0.7835
	0.0134925	0.0001
	0.0135452	0.998
	0.0135468	0.0001
	0.0135864	0.9999
	0.0135884	0.0001
	0.0136154	0.9999
	0.0137124	0.9999
	0.0137124	0.0001
	0.0137308	0.0001
	0.013802	0.0001
	0.0138643	0.0001
	0.0138796	0.275
	0.0139115	0.0009
	0.0139208	0.0001
	0.0139285	0.0001
	0.0139702	0.1688
	0.0140126	0.9999
	0.0140394	0.9999
	0.0140394	0.0001
	0.0140867	0.0296
	0.0140867	0.9956
	0.014111	0.9999
	0.014209	0.0001
	0.014224	0.9999
	0.0142438	0.0001
	0.0142438	0.0001
	0.014245	0.0001
	0.014284	0.9999
	0.014284	0.0001
	0.0142857	0.1481
	0.0142857	0.6916
	0.0142857	0.0001
	0.0143201	0.9802
	0.0143485	0.0001
	0.014532	0.0001
	0.0146018	0.0001
	0.0146471	0.9999
	0.0147198	0.0001
	0.0147251	0.9999
	0.0147682	0.0001
	0.014806	0.0001
	0.014806	0.9999
	0.014806	0.0001
	0.0149272	0.9999
	0.0149472	0.9999
	0.0150103	0.9962
	0.0150103	0.0068
	0.0150246	0.9999
	0.0150364	0.0165
	0.0151313	0.9999
	0.0151563	0.0001
	0.0151761	0.0711
	0.0152524	0.0001
	0.0152524	0.0001
	0.0152709	0.0001
	0.0153116	0.0001
	0.0153959	0.0001
	0.0153959	0.0001
	0.0154867	0.0001
	0.0155172	0.0001
	0.0156054	0.0001
	0.0156695	0.9998
	0.0157191	0.0001
	0.0157366	0.9999
	0.0157636	0.0001
	0.0158278	0.9999
	0.0158806	0.4555
	0.0158806	0.9999
	0.015888	0.9999
	0.0158981	0.0001
	0.0159196	0.0001
	0.0159586	0.0009
	0.0159787	0.0001
	0.0159925	0.0001
	0.0159925	0.0001
	0.0160098	0.9999
	0.0160098	0.9999
	0.0160194	0.9999
	0.0160313	0.0001
	0.016097	0.9999
	0.016097	0.0001
	0.0162562	0.0001
	0.0163026	0.0001
	0.0163385	0.0001
	0.0163835	0.0001
	0.0163835	0.0001
	0.0164432	0.0001
	0.0164552	0.0001
	0.0164609	0.0001
	0.016548	0.0001
	0.0166196	0.0001
	0.0166215	0.0002
	0.0166527	0.0001
	0.0166527	0.0001
	0.0167242	0.0001
	0.0167488	0.0002
	0.0167488	0.0001
	0.0168142	0.0001
	0.0168358	0.9999
	0.0168622	0.0456
	0.0168622	0.0001
	0.0168735	0.9999
	0.0169828	0.0001
	0.0169951	0.0003
	0.0170136	0.0037
	0.0171764	0.9999
	0.0171764	0.0001
	0.017194	0.0001
	0.017194	0.9999
	0.0172189	0.0001
	0.0172468	0.9999
	0.0172919	0.0001
	0.0173102	0.0001
	0.0173544	0.0001
	0.0173858	0.0001
	0.0174328	0.0001
	0.0174328	0.0001
	0.0174877	0.0001
	0.0174877	0.0001
	0.0174906	0.9999
	0.0175248	0.0001
	0.0175689	0.8518
	0.0176716	0.0001
	0.0176839	0.0001
	0.0177055	0.0001
	0.0177271	0.0001
	0.017734	0.0004
	0.017791	0.9999
	0.0177945	0.0001
	0.017893	0.9999
	0.0179891	0.0001
	0.0179941	0.9967
	0.0180299	0.0001
	0.0180602	0.0001
	0.0180668	0.9999
	0.018119	0.0001
	0.0181416	0.0062
	0.0182687	0.0001
	0.0183252	0.0001
	0.0183946	0.6301
	0.0183946	0.9998
	0.0184147	0.0001
	0.0185075	0.9999
	0.0185251	0.0001
	0.0185841	0.9999
	0.0186269	0.0001
	0.0186269	0.6839
	0.0187192	0.0001
	0.0187192	0.0001
	0.0187192	0.1781
	0.0187316	0.8872
	0.0187629	0.0001
	0.0187629	0.0001
	0.0188107	0.9999
	0.0188351	0.9999
	0.0188521	0.9999
	0.0188521	0.0001
	0.0188521	0.0001
	0.0188963	0.9999
	0.0189569	0.0001
	0.0189653	0.9999
	0.0189655	0.9999
	0.0189655	0.0001
	0.0189655	0.0335
	0.0189702	0.9999
	0.0189851	0.7816
	0.0190265	0.0001
	0.0190616	0.0001
	0.0190635	0.9088
	0.0191047	0.9999
	0.0191663	0.0001
	0.0191663	0.0001
	0.0192308	0.9999
	0.0192379	0.9999
	0.0192711	0.0001
	0.0193099	0.0001
	0.0193215	0.0001
	0.019398	0.9999
	0.0194175	0.0001
	0.0194175	0.9963
	0.0194627	0.0002
	0.019469	0.9999
	0.019469	0.0001
	0.0195122	0.4083
	0.0195852	0.9999
	0.01969	0.9993
	0.0198404	0.0001
	0.0198523	0.9999
	0.0198995	0.0001
	0.0198997	0.9991
	0.0199645	0.0001
	0.0200542	0.0001
	0.0200597	0.0001
	0.0200669	0.0006
	0.0201735	0.0001
	0.0201735	0.0001
	0.0202349	0.0001
	0.0202349	0.0001
	0.0203184	0.0192
	0.0203184	0.0001
	0.0203184	0.0074
	0.0204179	0.0001
	0.0204251	0.9999
	0.0204433	0.9999
	0.0204992	0.0001
	0.0206311	0.0004
	0.0206326	0.0001
	0.0206326	0.045
	0.0206326	0.9999
	0.0206387	0.0001
	0.0206387	0.0001
	0.0206897	0.0001
	0.0206897	0.9999
	0.0206961	0.9999
	0.0207358	0.9999
	0.0207769	0.674
	0.020841	0.0001
	0.0208927	0.0001
	0.020936	0.9999
	0.0209439	0.0001
	0.0209468	0.002
	0.0210515	0.0001
	0.0210515	0.0001
	0.0211823	0.9999
	0.0212092	0.0001
	0.0212188	0.0001
	0.0212564	0.0001
	0.0212564	0.0001
	0.0213731	0.0001
	0.0214925	0.0001
	0.021547	0.0001
	0.0215719	0.0034
	0.0216681	0.9999
	0.0216749	0.0001
	0.0216799	0.9999
	0.0216802	0.0001
	0.0216814	0.9999
	0.0217174	0.0001
	0.0217313	0.0001
	0.0217391	0.9999
	0.0217391	0.6406
	0.0218609	0.6931
	0.0219212	0.9999
	0.021966	0.9999
	0.0219689	0.9342
	0.021997	0.9999
	0.0220876	0.0249
	0.0221675	0.0001
	0.0221675	0.0001
	0.0221675	0.0565
	0.0222036	0.0001
	0.022209	0.9999
	0.0222222	0.0001
	0.0222222	0.9999
	0.0223172	0.0001
	0.0223251	0.0001
	0.0223301	0.0001
	0.0224131	0.0001
	0.0224138	0.0001
	0.0224189	0.0001
	0.0224189	0.0001
	0.0224189	0.0001
	0.0224731	0.0001
	0.0225664	0.0001
	0.0225836	0.0005
	0.022591	0.9999
	0.0226337	0.0001
	0.0226601	0.0001
	0.0226814	0.0001
	0.0227304	0.0004
	0.0228001	0.0001
	0.0228142	0.0001
	0.0228142	0.9999
	0.0228912	0.9999
	0.0229189	0.9999
	0.0229996	0.9867
	0.0231002	0.0001
	0.0231563	0.003
	0.0231563	0.9999
	0.0231642	0.0001
	0.0231642	0.9999
	0.0233062	0.0001
	0.0233557	0.0007
	0.0234114	0.0001
	0.0237259	0.0001
	0.0237417	0.0001
	0.023847	0.9676
	0.0238916	0.0001
	0.023913	0.0001
	0.023968	0.9812
	0.0241249	0.0001
	0.0241888	0.9999
	0.024403	0.0064
	0.024403	0.9999
	0.0245636	0.0004
	0.0245709	0.0001
	0.0245819	0.9999
	0.0246125	0.9999
	0.0246125	0.7941
	0.0246305	0.9129
	0.0248358	0.0001
	0.0248496	0.9999
	0.0248768	0.0001
	0.0250079	0.9999
	0.0250737	0.0005
	0.0251662	0.993
	0.0253134	0.0001
	0.0254039	0.0001
	0.0255522	0.0001
	0.0256068	0.0001
	0.0257525	0.0007
	0.0257993	0.0001
	0.0258356	0.0001
	0.0258356	0.0001
	0.0258621	0.0001
	0.0258621	0.0001
	0.0258621	0.0001
	0.0258788	0.0001
	0.0258788	0.0001
	0.0260163	0.0001
	0.026087	0.0001
	0.0261062	0.9999
	0.0263547	0.0001
	0.0266002	0.9999
	0.026601	0.0001
	0.0267072	0.0001
	0.0267072	0.0001
	0.0267389	0.0001
	0.0267414	0.0001
	0.0269073	0.0001
	0.0269166	0.0001
	0.0269196	0.0001
	0.0269231	0.0001
	0.0270936	0.0001
	0.0272238	0.0001
	0.0273323	0.0001
	0.0276986	0.0001
	0.0277877	0.0001
	0.0278325	0.0001
	0.0278592	0.0001
	0.027964	0.0001
	0.0280252	0.0001
	0.0285456	0.0021
	0.0285714	0.0001
	0.0285953	0.0001
	0.0286229	0.0001
	0.0286971	0.0001
	0.0287263	0.9999
	0.0288955	0.0001
	0.028898	0.9999
	0.029097	0.9999
	0.0291231	0.0001
	0.0292476	0.0001
	0.0293103	0.8992
	0.0293103	0.0001
	0.0293103	0.0001
	0.0294153	0.0001
	0.0294397	0.0001
	0.029535	0.0001
	0.029545	0.0001
	0.0295567	0.0005
	0.029598	0.0001
	0.0296397	0.6116
	0.029646	0.0001
	0.0297444	0.0001
	0.0297606	0.0001
	0.029803	0.0001
	0.0298995	0.0001
	0.0299757	0.0001
	0.0300493	0.0001
	0.0300895	0.0001
	0.0301919	0.0001
	0.0302956	0.9989
	0.0303284	0.0001
	0.0303523	0.0001
	0.030533	0.0001
	0.0305419	0.9999
	0.0305833	0.3107
	0.0306866	0.0001
	0.0310345	0.0244
	0.031075	0.0001
	0.0312702	0.0001
	0.0312808	0.0001
	0.0314363	0.0001
	0.0314465	0.0001
	0.0316053	0.0001
	0.031617	0.7962
	0.031617	0.0001
	0.0316556	0.0001
	0.0316556	0.0001
	0.0317064	0.0006
	0.0318806	0.0057
	0.0319721	0.0092
	0.0321534	0.0001
	0.032266	0.0001
	0.0323628	0.0001
	0.0325642	0.0001
	0.032701	0.5586
	0.0327586	0.0001
	0.032767	0.0001
	0.032767	0.0001
	0.0327817	0.0001
	0.0328883	0.0001
	0.0330384	0.0001
	0.0330384	0.4719
	0.0331104	0.9999
	0.0332007	0.0001
	0.0333738	0.0001
	0.0334237	0.0001
	0.0336165	0.0001
	0.0337438	0.9999
	0.0338581	0.0001
	0.0338942	0.9999
	0.0339901	0.0001
	0.0344828	0.0001
	0.0345133	0.0017
	0.0347291	0.0001
	0.0349754	0.0001
	0.0350497	0.3519
	0.0352954	0.6459
	0.0353677	0.0001
	0.035468	0.0001
	0.035819	0.0001
	0.0358407	0.9999
	0.0360285	0.0001
	0.0362456	0.0001
	0.0363144	0.0001
	0.0364307	0.9291
	0.0364363	0.0001
	0.0364548	0.302
	0.0365782	0.0001
	0.0366616	0.0001
	0.0366757	0.0001
	0.0366995	0.0001
	0.0366995	0.0001
	0.0367205	0.7903
	0.0368564	0.0001
	0.0368773	0.0001
	0.0368932	0.9999
	0.0369458	0.0001
	0.0369565	0.0001
	0.037037	0.0001
	0.0371953	0.0001
	0.0372573	0.0001
	0.0373659	0.0001
	0.0373731	0.0001
	0.0373984	0.0001
	0.0376847	0.0001
	0.0377042	0.0001
	0.0377597	0.9968
	0.0379404	0.0001
	0.0379854	0.0001
	0.0379867	0.0001
	0.0381271	0.0001
	0.0381773	0.0001
	0.0381773	0.8807
	0.0381773	0.0001
	0.0383731	0.5431
	0.0384236	0.9999
	0.0384615	0.0001
	0.0386198	0.9922
	0.0386278	0.9999
	0.0386431	0.0001
	0.0386431	0.9999
	0.0387224	0.0001
	0.0387673	0.0001
	0.0390658	0.0001
	0.0390855	0.0001
	0.039199	0.0001
	0.0392495	0.0001
	0.0392529	0.0001
	0.0393857	0.0001
	0.0394089	0.0001
	0.0394652	0.0001
	0.0395894	0.9999
	0.0396552	0.0001
	0.039823	0.0012
	0.0398806	0.9999
	0.0399015	0.0001
	0.0399467	0.0001
	0.0403941	0.0001
	0.0404273	0.0001
	0.0404407	0.0001
	0.040494	0.0001
	0.0406404	0.0001
	0.0409552	0.9999
	0.040969	0.9999
	0.0410117	0.0001
	0.0410117	0.9999
	0.0411379	0.0001
	0.0411408	0.0001
	0.0411924	0.0011
	0.0412783	0.0001
	0.0415204	0.0001
	0.0417625	0.0001
	0.0420354	0.0001
	0.0431035	0.0001
	0.043347	0.0011
	0.0433497	0.0001
	0.0433497	0.0001
	0.0435961	0.0001
	0.0437218	0.0001
	0.0442638	0.0085
	0.0448276	0.0001
	0.0450149	0.0004
	0.0450149	0.0001
	0.0453202	0.0001
	0.0453202	0.0001
	0.0455665	0.0001
	0.0457192	0.0001
	0.0460591	0.0001
	0.0462172	0.9999
	0.046237	0.0001
	0.0462511	0.0001
	0.0463054	0.0001
	0.046437	0.0229
	0.046798	0.0001
	0.046798	0.0001
	0.0473251	0.0001
	0.0473398	0.0001
	0.0474132	0.0001
	0.047537	0.0001
	0.0482759	0.9999
	0.0485222	0.572
	0.0496993	0.0001
	0.0497537	0.0001
	0.0497537	0.0001
	0.0497566	0.9999
	0.0498645	0.9516
	0.050236	0.0064
	0.0506793	0.0001
	0.0506912	0.9999
	0.0509655	0.9999
	0.0509655	0.0058
	0.051542	0.1507
	0.0519174	0.0001
	0.0519705	0.0001
	0.0520151	0.0001
	0.0525483	0.9999
	0.0525485	0.034
	0.0525745	0.9999
	0.0527094	0.9999
	0.0528024	0.0001
	0.0539728	0.9999
	0.0541872	0.0001
	0.0544335	0.0001
	0.0545151	0.0001
	0.0549261	0.0001
	0.0550148	0.9999
	0.0551724	0.0001
	0.0554187	0.0001
	0.0556047	0.2827
	0.055665	0.9042
	0.0559113	0.0001
	0.0559279	0.0001
	0.056502	0.984
	0.0576355	0.0001
	0.0579833	0.0001
	0.0598522	0.9999
	0.0600985	0.0001
	0.0605216	0.9999
	0.0605995	0.9999
	0.0608885	0.7521
	0.0614977	0.9716
	0.0619469	0.9999
	0.0623615	0.0001
	0.0630542	0.0001
	0.0631546	0.0001
	0.0641473	0.9999
	0.064532	0.9999
	0.0650246	0.0001
	0.0658207	0.0001
	0.0670569	0.0007
	0.068112	0.9999
	0.0690154	0.9999
	0.0783186	0.5346
	0.0789303	0.9999
	0.0807882	0.9999
	0.0880531	0.0001
	0.100493	0.0298
	0.103084	0.0005
		0.0001
		0.0001
		0.0001
		0.2343
		0.9999
		0.9994
		0.9999
		0.9999
		0.0001
		0.0001
		0.0001
		0.9999
		0.0001
		0.9999
		0.9999
		0.0006
		0.0001
		0.0001
		0.0001
		0.9999
		0.9999
		0.0001

## Sheet: Figure S4F
MI (bits)	Actual	Shuffle
	0.199146	0.0188133
	0.128603	0.0250002
	0.122245	0.027768
	0.116678	0.026852
	0.105433	0.0164918
	0.120629	0.0319938
	0.109117	0.0317133
	0.0966208	0.0193382
	0.0973183	0.0222282
	0.100377	0.0261469
	0.0949319	0.0266557
	0.0783375	0.0160655
	0.0908643	0.0286239
	0.0805823	0.0184931
	0.087372	0.0260315
	0.0832914	0.0229895
	0.0920015	0.0317245
	0.0779433	0.02004
	0.0813937	0.023699
	0.091069	0.0361045
	0.0893344	0.0348986
	0.0775311	0.0246472
	0.071664	0.0189899
	0.0687763	0.0176952
	0.0676689	0.0166243
	0.0726851	0.0216576
	0.0709906	0.0224913
	0.0739143	0.0255084
	0.0753491	0.0270419
	0.081536	0.0333468
	0.069233	0.0211688
	0.07364	0.0256016
	0.0651187	0.0174013
	0.0644424	0.0174817
	0.0772085	0.0305073
	0.0654723	0.0191175
	0.0796134	0.0335849
	0.0755759	0.0299556
	0.0821378	0.0365415
	0.0648156	0.0195155
	0.087351	0.0422212
	0.0716896	0.0270304
	0.0617537	0.0176831
	0.06706	0.0231483
	0.065294	0.0215713
	0.0828557	0.0395655
	0.0714494	0.0290907
	0.0592687	0.0169494
	0.0710322	0.028751
	0.0615536	0.0194712
	0.0633466	0.0220994
	0.0641933	0.0235034
	0.0578537	0.0173737
	0.0629787	0.0225985
	0.0683427	0.0280009
	0.071078	0.0310568
	0.0699575	0.030248
	0.0714807	0.0318402
	0.0634116	0.0239945
	0.0673515	0.0281943
	0.0614057	0.0222648
	0.0644386	0.0254411
	0.0711765	0.0324709
	0.0555077	0.016924
	0.0612897	0.0233031
	0.0523224	0.0144698
	0.0634307	0.0257282
	0.0666052	0.0294843
	0.0512297	0.0144652
	0.0681465	0.0314639
	0.0539375	0.0175302
	0.0689958	0.0325997
	0.0740019	0.0381153
	0.0604161	0.0246054
	0.0683452	0.0326435
	0.0634252	0.0278903
	0.0501943	0.0149888
	0.0525617	0.0173725
	0.0598321	0.0251411
	0.0608568	0.0262053
	0.0541558	0.0195779
	0.0633025	0.0287387
	0.0711308	0.0368682
	0.0520793	0.0178816
	0.0637701	0.0295791
	0.0635071	0.0295448
	0.055597	0.0217534
	0.0593975	0.0255599
	0.0599193	0.0267221
	0.0502978	0.0172366
	0.0639326	0.0308983
	0.0530318	0.0200467
	0.0578177	0.0249254
	0.0442953	0.0116511
	0.0478974	0.0156835
	0.0505921	0.01847
	0.0474378	0.015629
	0.0624317	0.0308549
	0.0482693	0.0167666
	0.0540393	0.0227696
	0.062258	0.0310349
	0.0470455	0.0159897
	0.0700829	0.0394901
	0.0524867	0.0222547
	0.0482985	0.0180889
	0.0429342	0.0128323
	0.0420814	0.0121176
	0.0520967	0.022212
	0.0609352	0.0311403
	0.0607367	0.0310061
	0.0617201	0.0319936
	0.0487098	0.0190051
	0.0551616	0.025513
	0.0465013	0.0171468
	0.0417878	0.0125886
	0.048835	0.0198084
	0.0412125	0.0121894
	0.0540402	0.0251789
	0.0465112	0.0179537
	0.0643269	0.0357719
	0.051223	0.0226686
	0.0636384	0.0350945
	0.0576357	0.0292205
	0.0522156	0.0239773
	0.0591535	0.0309651
	0.0525983	0.0249826
	0.044428	0.0168272
	0.0517736	0.0246059
	0.0514377	0.024279
	0.0546801	0.0277756
	0.0447783	0.0179152
	0.0538972	0.0271785
	0.0481969	0.0215062
	0.0468176	0.0205421
	0.0543559	0.0283053
	0.0443397	0.018384
	0.0449115	0.0190379
	0.0493081	0.0236283
	0.0516038	0.0259503
	0.0523442	0.0268045
	0.0513579	0.0259484
	0.0413466	0.0160087
	0.0418748	0.0165695
	0.0476505	0.0223604
	0.0500036	0.0247134
	0.0543396	0.0291762
	0.043119	0.0179689
	0.049426	0.0243426
	0.0400737	0.0151112
	0.0460206	0.0211573
	0.0447743	0.0199402
	0.0477303	0.0230081
	0.0423231	0.0176813
	0.043986	0.0193898
	0.0589406	0.0347419
	0.042261	0.0180863
	0.0502244	0.0260896
	0.0474559	0.0233679
	0.046913	0.0233379
	0.0551433	0.0315729
	0.0413147	0.0177515
	0.0546047	0.0310528
	0.0460886	0.0228267
	0.0336516	0.0107109
	0.0524275	0.0295518
	0.0563992	0.0335647
	0.0371797	0.0146238
	0.0496298	0.0271385
	0.0397524	0.0173703
	0.0402808	0.0180034
	0.0556943	0.0334576
	0.0573045	0.0351052
	0.044074	0.0219579
	0.0370165	0.0149229
	0.039026	0.0169623
	0.0441231	0.0220731
	0.0415115	0.0195047
	0.033703	0.0117064
	0.0397843	0.0177966
	0.05901	0.03704
	0.0422269	0.0202645
	0.0386985	0.0167595
	0.0627564	0.0409089
	0.0409764	0.0191878
	0.0519553	0.030235
	0.0403702	0.0187028
	0.0452645	0.0237803
	0.0358614	0.0143807
	0.045762	0.0245805
	0.040414	0.0192582
	0.0542311	0.0331206
	0.0540628	0.0330078
	0.0384977	0.0175933
	0.0422584	0.0213632
	0.0452529	0.0243914
	0.0524032	0.0316492
	0.0476453	0.0270055
	0.0368373	0.0162507
	0.0327558	0.0122132
	0.0344125	0.0138864
	0.0435109	0.0230556
	0.049905	0.0294794
	0.0465951	0.0262879
	0.0438489	0.023808
	0.0541344	0.0341973
	0.049937	0.0301716
	0.0472565	0.0275143
	0.0454609	0.0257586
	0.0458337	0.0261902
	0.0362509	0.0167321
	0.0415421	0.0220403
	0.0465278	0.0270617
	0.0410126	0.0218297
	0.0292978	0.0101642
	0.0520089	0.0329804
	0.0342575	0.015338
	0.0407052	0.0218786
	0.0497539	0.0309621
	0.0298618	0.0110895
	0.0379778	0.0192249
	0.0364584	0.0177579
	0.0429441	0.0242577
	0.0509182	0.0323283
	0.0370138	0.0185972
	0.0429518	0.0245959
	0.0377828	0.0194554
	0.0342393	0.0159665
	0.0365578	0.0183594
	0.0366132	0.0184597
	0.0467133	0.0286296
	0.0340046	0.0159626
	0.0360254	0.0180315
	0.0367837	0.0188058
	0.0383316	0.0203588
	0.0337035	0.0159045
	0.0414466	0.0237882
	0.0386438	0.0211267
	0.0306528	0.0132136
	0.0348883	0.0174514
	0.0418269	0.0244488
	0.0325897	0.0153511
	0.0382094	0.0210224
	0.0240538	0.00687736
	0.0396778	0.0225591
	0.033598	0.0164998
	0.0395728	0.0225293
	0.0371417	0.020147
	0.0369005	0.0199459
	0.0391944	0.0222486
	0.0341108	0.0172075
	0.0433362	0.0264849
	0.0433646	0.0265686
	0.0320541	0.0152786
	0.0400994	0.0233989
	0.0350458	0.0186127
	0.0407457	0.0243649
	0.0344527	0.0180915
	0.0350676	0.0188521
	0.040739	0.024533
	0.0350592	0.0188903
	0.0360813	0.0199649
	0.0420047	0.0259182
	0.0359924	0.0199524
	0.037446	0.0214695
	0.0317366	0.0157654
	0.0315545	0.0155932
	0.0362755	0.0203842
	0.036401	0.0205869
	0.0315385	0.0157614
	0.0346834	0.0189264
	0.033119	0.0174105
	0.0496696	0.0339624
	0.0290417	0.0133598
	0.0384927	0.0228399
	0.0263975	0.0107682
	0.0316334	0.0160581
	0.0424294	0.0269545
	0.0380301	0.0225783
	0.0425215	0.0271882
	0.0402937	0.02503
	0.0458559	0.0306179
	0.0409088	0.0256817
	0.0376512	0.0224315
	0.0357183	0.0205089
	0.0305597	0.0153667
	0.0286608	0.0134804
	0.0357976	0.0207798
	0.0314835	0.0164859
	0.0479346	0.0329707
	0.0403662	0.0254439
	0.0381587	0.0232918
	0.0340294	0.0191665
	0.0420715	0.0272268
	0.0337457	0.0189135
	0.0342567	0.019481
	0.0303112	0.0158261
	0.0389941	0.0245707
	0.034289	0.0199377
	0.041927	0.0275981
	0.0275155	0.0132991
	0.0398286	0.0256187
	0.0357508	0.0216125
	0.0377171	0.0235838
	0.0358058	0.0217914
	0.0354662	0.0214829
	0.0293707	0.0154499
	0.0359462	0.022063
	0.0403735	0.0265357
	0.0496688	0.0358706
	0.0364907	0.0227436
	0.0443981	0.0306923
	0.0182371	0.0045313
	0.0205514	0.00684631
	0.043796	0.0300923
	0.0380085	0.0243399
	0.0416135	0.0280715
	0.0421329	0.0286468
	0.03226	0.0187879
	0.0348773	0.0214702
	0.0356312	0.0222431
	0.0343835	0.0210739
	0.031774	0.0184931
	0.0283624	0.0151027
	0.0272226	0.0140101
	0.0288224	0.0157365
	0.0262438	0.0132124
	0.0319413	0.0189873
	0.0376268	0.0246992
	0.0390119	0.0260918
	0.0291645	0.0163076
	0.0476309	0.0349299
	0.0303207	0.0177364
	0.0265193	0.0139723
	0.0414575	0.0289337
	0.0410533	0.028562
	0.0268061	0.0145257
	0.0272954	0.0150271
	0.0192726	0.0070703
	0.0294373	0.0172557
	0.0293539	0.017174
	0.0259555	0.0138457
	0.0317613	0.0197128
	0.0339472	0.0219024
	0.0366554	0.0247096
	0.0274104	0.015494
	0.0273653	0.0154507
	0.0341281	0.0222466
	0.0244016	0.0125223
	0.0418788	0.0300237
	0.0341252	0.0223586
	0.0349003	0.0231344
	0.0342263	0.0224962
	0.0308137	0.0192055
	0.0254254	0.0138489
	0.02509	0.0135622
	0.0301738	0.01871
	0.0336958	0.0223115
	0.0223822	0.0110732
	0.0320918	0.0207989
	0.0470108	0.0357719
	0.0318556	0.0206562
	0.0343285	0.023142
	0.0395792	0.0284353
	0.0288979	0.0179325
	0.0246713	0.013774
	0.037371	0.0264741
	0.02907	0.0182141
	0.0303815	0.0195474
	0.0320025	0.0211985
	0.0357251	0.0249392
	0.0270209	0.0162864
	0.0325286	0.0218148
	0.0339875	0.0232912
	0.0458726	0.035227
	0.0281187	0.0174825
	0.0260157	0.0153858
	0.0274935	0.0169525
	0.0354423	0.0249087
	0.031296	0.0208065
	0.0285111	0.0180445
	0.0251341	0.0146963
	0.032602	0.0221735
	0.0376229	0.0271964
	0.0405973	0.0302498
	0.0273948	0.0171119
	0.0322395	0.0219963
	0.0385535	0.0283378
	0.0276631	0.0175136
	0.0249043	0.0147548
	0.0251332	0.0149838
	0.0290697	0.0189236
	0.0293914	0.0192776
	0.0284755	0.0183738
	0.0286449	0.0185637
	0.0268205	0.0167985
	0.0302128	0.0202112
	0.0316477	0.021752
	0.0259923	0.0161069
	0.0365181	0.0266339
	0.0384375	0.0285578
	0.0370176	0.0271558
	0.0191232	0.00930595
	0.0376	0.0279121
	0.0354787	0.0258477
	0.0285555	0.0189315
	0.0250547	0.0154629
	0.0214286	0.0118378
	0.0320636	0.0224801
	0.033654	0.0241332
	0.0271412	0.0176213
	0.0231533	0.0136463
	0.026388	0.0169017
	0.0327146	0.0232283
	0.0279185	0.0184994
	0.0218201	0.0124048
	0.0358476	0.0264626
	0.0234627	0.0141227
	0.0336466	0.024319
	0.0243184	0.0150289
	0.0389129	0.0296598
	0.0277025	0.018475
	0.0347853	0.0256092
	0.0338328	0.0246927
	0.0322284	0.0230897
	0.02688	0.0177447
	0.0225186	0.0134524
	0.0247643	0.0157078
	0.0306088	0.0215807
	0.0281163	0.0191121
	0.0239433	0.0149471
	0.031864	0.022892
	0.026731	0.0178258
	0.0287131	0.0198687
	0.0272253	0.0183995
	0.0273394	0.0185378
	0.0168526	0.00823418
	0.0230455	0.0144525
	0.0247713	0.0161791
	0.0301571	0.0216068
	0.0211079	0.0126034
	0.0222941	0.013869
	0.0248419	0.0164574
	0.0315966	0.0232532
	0.0428097	0.0344681
	0.027267	0.0189547
	0.0309152	0.0226176
	0.0246681	0.0163999
	0.0263697	0.0181219
	0.0317541	0.0235108
	0.0163822	0.00817789
	0.0259607	0.0177738
	0.025045	0.0169564
	0.0228022	0.01473
	0.0177646	0.00970602
	0.0282235	0.0202621
	0.0377984	0.0298748
	0.0274919	0.0195842
	0.0245488	0.0166416
	0.028698	0.0207999
	0.0272227	0.0193654
	0.0266391	0.0187906
	0.0289079	0.0210738
	0.0297136	0.0218814
	0.0302372	0.0224383
	0.0267309	0.0189366
	0.0259597	0.0182117
	0.0312912	0.023555
	0.0380366	0.0303456
	0.0315855	0.023946
	0.0278319	0.020202
	0.0292188	0.0216023
	0.0275922	0.0199773
	0.0285913	0.0209776
	0.0284636	0.0208912
	0.0294296	0.0219285
	0.0256526	0.0181566
	0.0319745	0.0245004
	0.032329	0.0248842
	0.041139	0.0337163
	0.0153746	0.0080612
	0.0223732	0.0150697
	0.0392856	0.0319955
	0.0278322	0.0205922
	0.028823	0.0216584
	0.02923	0.0221262
	0.0208567	0.0137549
	0.0223456	0.0152464
	0.0152582	0.00816405
	0.0264813	0.0194156
	0.0252335	0.0181886

## Sheet: Figure S4G
Within session stability	Spatial	ns
	-0.269923	-0.176846
	0.592278	0.786725
	0.696673	0.988881
	-0.349667	0.507071
	0.891128	-0.169119
	0.37541	0.903437
	0.339523	0.020783
	0.873037	0.277552
	0.543882	0.460284
	0.982879	0.242557
	0.276411	0.347939
	0.677211	0.464026
	0.119236	0
	0.965081	-0.0970076
	0.889159	0.426277
	0.543707	0.424304
	-0.152659	-0.337266
	0.872102	-0.0489119
	0.923472	0.771651
	0.239136	-0.263272
	0.765376	0.254583
	0.493946	0.01453
	0.263515	-0.244686
	0.839971	0.0820868
	0.644479	0.272964
	0.796643	0.345689
	0.759741	0.405529
	0.0353448	0.733476
	0.322055	0.0251352
	0.0605894	0.240017
	0.179597	0.164083
	-0.120082	0.961329
	0.881794	0.481384
	0.784324	0.165158
	-0.0825933	-0.10554
	0.729233	0.984304
	0.437262	0.811353
	0.0194246	0.442331
	0.502963	0.159249
	0.756139	0.889854
	0.14103	0.312125
	0.527965	0.663094
	0.983855	0.463809
	0.96099	0.832286
	0.0976884	0.0265747
	0.377132	0.691941
	-0.141392	-0.269399
	0.733878	0.0972759
	0.617181	0.523957
	0.615928	0.477125
	0.319478	0.821685
	0.866529	0.565939
	0.190107	-0.0946352
	-0.00808735	0.891557
	0.867676	0.949796
	0.21692	-0.133116
	0.728649	0.479779
	0.281573
	0.900811	-0.552305
	0.148093	-0.0536725
	0.528988	0.417738
	-0.464281	0.400642
	0.447557	0.45417
	0.928297	0.0742621
	0.352316	1
	0.89116	0.679492
	0.756542	0.635734
	0.785327	0.114488
	0.932256	0.467118
	-0.0476299	0.351719
	0.925734	0.500623
	0.646068	-0.434414
	0.325566	0.765881
	0.554358	-0.139671
	0.543838	0.401494
	-0.362843	0.342396
	0.610714	0.197233
	0.733433	0.0889523
	0.557821	-0.144711
	0.854956	0.516145
	0.982714	0.900934
		0.189291
	0.867153	0.824235
	0.821338	-0.0356433
	0.0531461	0.0723335
	0.215746	0.364788
	0.296412	0.218054
	0.0717492	0.410044
	-0.587898	-0.208569
	0.443858	-0.293743
	0.00373902	0.946727
	0.9427	-0.25527
	0.362443	-0.455516
	0.63706	0.795781
	0.980512	0.818628
	0.66612	0.34663
	0.879229	0.743127
	0.644232	-0.325126
	0.736969	0.00229096
	0	0.488184
	0.348966	-0.115621
	0.357353	0.425947
	0.00820142	0.431001
	-0.668717	-0.116814
	0.0395803	0.557554
	-0.0619229	0.111563
	0.770937	-0.578965
	0.278804	0.5554
	-0.197344	-0.162816
	0.747161	-0.248094
	-0.0240054	-0.376296
	0.692688	0.618826
	0.221697	0.532274
	0.877034	0.357058
	-0.215664	0.474185
	0.613767	-0.225537
	0.0486477	0.765186
	-0.248042	0.925239
	0.198095	0.190044
	0.593556	-0.219435
	0.624089	0.169662
	0.441558	0.0582561
	0.107861	0.280408
	0.147211	0
	-0.0230662	0.674506
	0.476376	0.904155
	0.62855	0.587853
	0.956785	0.155942
	0.396725	0.507373
	0.440786	0.774085
	0.743843	0.65305
	-0.183066	0.015448
	0.207402	0.215368
	0.464815	-0.49414
	0.566164	0.809386
	0.974428	0.124997
	0.636093	-0.30134
	0.579277	-0.130074
	0.405827	0.904405
	0.833294	-0.18779
	-0.0418045	0.540943
	0.791398	0.536714
	0.909652	0.200239
	0	0.141651
	0.507808	-0.136986
	0.515407	0.320431
	0.989244	-0.0161756
	0.880885	-0.259157
	0.816262	0.732323
	-0.239047	-0.381771
	0.95624	0.0626018
	0.199669	0.519542
	0.841727	0.0730085
	-0.0797973	-0.0246225
	0.283285	0.420742
	0.393204	0.975751
	0.0106513	0.313666
	0.857848	-0.106912
	0.694443	0.144119
	0.414421	0.282933
	0.473713	0.0365765
	-0.429511	0.052335
	0.341941	0.401936
	-0.485377	0.45667
	0.40354	0.289298
	0.541106	-0.0800567
	-0.0966268	-0.317692
	-0.27763	0.720329
	0.782878	0.48894
	0.487147	0.530998
	0.0683991	-0.20556
	0.588825	0.043858
	-0.322681	-0.160969
	0.378333	0.0938685
	0.860956	0.175568
	0.743719	0.984247
	0.438326	-0.259777
	0.352319	0.23094
	0.995152	-0.0937866
	0.482276	0.850368
	0.633086	0.480724
	0.763621	-0.179816
	0.282638	0.829925
	0.483565	0.118122
	0.508466	0.281782
	0.798417	-0.165843
	-0.108617	0.0755624
	0.969613	-0.172417
	-0.0242288	0.665466
	0.905449	-0.0765836
	0.0542745	0.0382089
	0.671065	-0.151214
	0	-0.30332
	0.139894	0.0576563
	-0.446156	-0.0710536
	-0.0873371	0.00761877
	-0.16837	0.0249604
	0.663335
	0.269659	0.0366806
	0.393207	0.247988
	0.800179	0.480843
	0.297293	0.194855
	0.423055	0.572056
	0.0134164	0.166457
	0.484756	0.19407
	0.152844	-0.224673
	0.936201	-0.144494
	0.752284	-0.116423
	-0.330977	0.241419
	0.461145	0.343025
	0.717336	0.523578
	0.82132	0.0302191
	0.938114	0
	0.00910664	-0.123045
	0.202421	0.792103
	0.674411	0.382783
	-0.136364	0.281465
	0.17247	-0.168835
	0.691348	0.554917
	0.992307	-0.0927538
	0.00258932	0.824111
	0.0230144	0.439477
	-0.156379	0.451742
	0.980618	0.123243
	0.968334	0.0351298
	0.457136	0.969522
	0.734298	-0.414449
	0.294975	0.281255
	-0.0911337	0.482213
	0.529699	0.386514
	0.780408	-0.236554
	0.990213	-0.239853
	0.408833	0.418701
	0.923629	-0.0192608
	0.467052	0.549959
	0.153328	-0.305286
	0.277783	0.406457
	0.445202	-0.11808
	0.0602176	0
	0.596294	0.562626
	0.766116	0.774155
	0.0185763	0.35456
	1	-0.390484
	-0.0295811	-0.205817
	-0.243725	0.849869
	-0.147599	0.162197
	0.378081	-0.051679
	-0.0907411	-0.314191
	0.195673	0.0467529
	0.156371	-0.145557
	-0.201467	0
	0.193487	0.514179
	0.798794	-0.396371
	0.0794414	0.43371
	0.88879	0.605778
	0.225121	0.387066
	0.866965	0.0156401
	0.89379	0.101536
	0.164132	-0.162692
	0.669398	-0.0174402
	-0.137999	-0.170874
	-0.0218558	0.319526
	0.212717	0.387595
	0.349162	0.815185
	0.772321	0.0198005
	0.46575	-0.126679
	0.0792339	0.267519
	0.963539	1
	0.694754	-0.374388
	0.435058	0.892637
	0.755792	0.200864
	0.339114	0.512906
	0.632315	-0.278244
	0.200028	-0.110054
	0.418796	-0.171353
	0.438635	0.126486
	0.193271	-0.0829188
	0.0636921	0.187416
	0.415248	0.0729343
	-0.20106	-0.272034
	0.271815	0.116883
	0.670065	-0.396991
	0.200852	0.438566
	0.13586	0.243855
	0.813164	-0.169965
	0.709793	-0.12549
	0.763563	-0.161122
	0.171017	0.213935
	0.583948	-0.0323804
	0.810414	0.877102
	0.60952	-0.0669027
	0.105554	-0.193218
	0.595444	0.273404
	0.265229	0.437523
	0.493761	-0.0287941
	0.61539	0.904638
	0.0992264	-0.0246536
	0.76854	0
	0.226548	0.285498
	0.895471	0.930215
	0.589796	0.528766
	0.310932	0.236629
	0.192098	0.729074
	0.360067	0.172222
	0.212932	-0.264156
	0.9189	-0.0765231
	0.625801	-0.200761
	-0.0871424	0.702046
	0.071815	-0.0872718
	0.51148	0.490857
	-0.0691141	0.0785197
	0.522337	-0.0226758
	0.530631	0.641628
	0.00839923	-0.269364
	-0.222801	-0.11017
	-0.290659	0
	-0.141611	0.581114
	0.928415	-0.531816
		0.995526
	0.347257	0.396354
	0.631382	-0.106939
	0.0932032	0.937253
	1	-0.085679
	0.779226	0.432026
	-0.290374	0.552398
	-0.357792	0.888984
	0.195014	0.139294
	-0.13767	0.150611
	0.525088	0.651443
	0.00442269	0.626552
	0.488478	0.970339
	0.712932	0.826689
	-0.0134361	0.18039
	-0.443856	-0.0945963
	0.738942	-0.284423
	0.926839	0.192993
	0.212261	0.355698
	0.399072	0.565252
	0.822358	0.127052
	0.806283	-0.214095
	0.236252	-0.14275
	0.995238	0.853572
	0	0.370692
	0.956981	0.29741
	0.560002	0.492411
	0.681955	0.446198
	-0.155603	0.293615
	0.309376	-0.506594
	0.0240985	-0.191033
	0.786398	0.206036
	0.529531	0.0822952
	0.969809	0.0508804
	0	-0.190469
	0.411809	0.753478
	-0.202525	0.0796089
	0.831058	0.0371998
	0.7921	0.826
	-0.466547	0.602571
	0.470341	0.192749
	0.502621	0.10157
	1	-0.189956
	-0.138872	0.843981
	0.223469	1
	0.544869	0.0733674
	0	0
	0.311491	0.08086
	0.289724	0.871295
	0.652325	0.248581
	0.648763	-0.181001
	0.205532	0
	0.305362	0.993523
	0.605219	0.327416
	0.664676	0.0972418
	0.513892	0.36759
	0.562273	0.296153
	0.231046
	0.710234	0.0305305
	0.457132	0
		0.664577
	-0.158616	0.197172
	0.943847	-0.214442
	-0.0609586	0.142844
	0.204889	0.606483
	0.173794	0.951537
	-0.0969517	-0.305446
	0.435447	0.442353
	-0.0138211	0.311146
	0.207137	-0.0727524
	0.425615	-0.405429
	0.537497	-0.0479408
	0.823591	-0.113612
	0.844903	0.48456
	0.989604	-0.166501
	0.264036	0.514982
	-0.488218	0.470613
	-0.244564	0.789453
	-0.166892	0.097319
	0.41024	-0.0889108
	0.674582	-0.165864
	0.768108	0.139538
	0.280329	-0.188734
	0.974374	0.507408
	-0.323649	0.251325
	0.132267	0.113024
	0.678568	0.311121
	0.65854	0.324221
	0.400991	-0.230095
	-0.517378	0.977313
	0.954925	0.356229
	0.612335	0.00258556
	0.0211357	0.306254
	0.163114	0.167765
	0.555718	-0.23751
	0.511702	-0.220348
	0.627536	0.720006
	-0.0674083	0.588566
	0.374584	-0.163275
	0.141077	-0.109882
	0.480244	0
	-0.134549	0.500553
	0.742572	0.918671
	0.470644	0.698617
	-0.302954	-0.123171
	0.0667362	0.627796
	0.620067	-0.0274985
	0.630768	0.0746133
	0.901476	-0.0425885
	0.365591	0.415657
	0.223092	-0.073442
	0.288016	0.658841
	-0.188817	0.772625
	0.587407	-0.191087
	0.727702	0.699394
	0	0.196082
	0.871925	0.653345
	0.412398	0.3935
	0	0.376124
	0.811902	-0.70223
		0.918295
	0.265712	-0.421838
	0.289089	0.0528502
	0.307202	-0.0673097
	0.969733	0.900426
	-0.154078	0.247938
	-0.46682	0.970841
	0	0.403058
	0.428057	0.511727
	0.0287171	0.615885
	0.477717	-0.266202
	0.969757	1
	0.112058	0.37068
	0.742848	0.584911
	0.598115	0.113668
	-0.0929007	0.576095
	0.645636	0.535953
	0.632607	0.0857833
	0.649374	-0.402745
	0.450477	0.0313712
	0.36852	0.195589
	0	-0.225287
	0.323674	0.299453
	0.533744	0.683819
	0.991324	1
	0.668587	0.669493
	0	-0.162117
	0.617882	0.291559
	-0.126634	0.00709058
	0.501937	0.518638
	0.0851803	0.860621
	0.439182	0.120961
	0.265582	0.648029
	0.574485	-0.577638
	-0.431104	0.638005
	0.366491	0.792865
	0.0124303	0.613386
	0.256265	-0.163091
	0.538763	0.76835
	0.666047	-0.0238431
	-0.0460916	0.538794
	0.750363	0.432072
	0.967492	0.794722
	-0.549517	0.137766
	0.648601	0.782974
	0.812886	-0.308121
	0.151222	0.409074
	0.370746	0.237152
	0.267237	0.0742302
	0.638047	0.505915
	-0.175702	0.0330768
	0.657074	0.833441
		1
		-0.00936594
		0.742907
		0.102314
		0.992613
		0.853577
		0.855582
		0.801509
		0.655736
		0.845758
		0.97454
		0.380325
		0.605428
		0.953971
		-0.202566
		0.0458127
		0.256085
		-0.283871
		0.0100277
		0.732118
		-0.507786
		0.155983
		0.512407
		0.0506827
		-0.299237
		0.417546
		-0.223348
		-0.176089
		0.154313
		0.228447
		0.827738
		0.55794
		0.0963364
		0.784718
		0.68401
		0
		0.126288
		0.922958
		0.0350601
		-0.163497
		-0.107134
		0.0128734
		0.588732
		0.682602
		0.160262
		0.167002
		0.625351
		0.668381
		-0.131232
		0.594647
		0.407988
		0.196484
		0.827522
		-0.0325184
		0.452985
		0.309985
		0.473838
		-0.408469
		0.961341
		0.983335
		0
		-0.199808
		0.198999
		0.399873
		-0.233029
		0.0290118
		0.944081
		0.665288
		-0.0246803
		0.555897
		0
		0.830836
		0.983563
		0.703212
		-0.17181
		0.8353
		0.921569
		0.625563
		-0.31828
		0.025405
		0.0751622
		0.564653
		-0.034285
		0.119549
		0.718349
		0.899164
		0.788983
		1
		0.715206
		-0.0295737
		0.458742
		0.931369
		0.465025
		1
		0.949826
		0.313515
		0.995173
		0.646137
		0.37918
		-0.317659

[truncated: 59 more sheets: Figure S5E, Figure S6A, Figure S6B, Figure S6C, Figure S6D, Figure S7B, Figure S7D, Figure S7E, Figure S8A, Figure S8B, Figure S8C, Figure S8D, Figure S8E, Figure S8F, Figure S8G, Figure S8H, Figure S9B, Figure S9C, Figure S9D, Figure S9E …]
